# Supplementary material for: Plastome structure, phylogenomics and evolution of plastid genes in Swertia (Gentianaceae) in the Qing-Tibetan Plateau
Source: BMC Plant Biol. 2022 Apr 12;22:195. doi: 10.1186/s12870-022-03577-x (PMC9004202; doi:10.1186/s12870-022-03577-x)
Supplement: Supplementary file 1 — Additional file 1: Table S1. Basic information of 11 newly sequenced Swertia plastomes. [file 12870_2022_3577_MOESM1_ESM.xlsx]

## Sheet: Sheet1
Table S1 Basic information of 11 newly sequenced Swertia plastomes.
Species	Sites	Latitude	Longitude	Voucher information	Herbarium information	Raw reads	Raw bases(G)	Clean reads	Clean bases(G)	Average plastome coverage (X)	NCBI acesssion number of BioProject	NCBI acesssion number of raw reads	NCBI acesssion number of assembly plastome
S. bifolia	Guoluo, Qinghai, China	32.55°	97.13°	ZHANG2016503	Northwest Institute of Plateau Biology, CAS	40973292	12.29	40637175	12.19	2240	PRJNA807092	SRR18054648	MZ261897
S. cincta	Muli, Sichuan, Liangshan	27.93°	101.29°	CA20191021001	Northwest Institute of Plateau Biology, CAS	44196627	13.26	43746712	13.12	7916	PRJNA807092	SRR18054647	MZ261898
S. dichotoma	Xining, Qinghai, China	32.63°	117.06°	XN20200520	Northwest Institute of Plateau Biology, CAS	13182812	3.96	13167950	3.95	760	PRJNA807092	SRR18054645	MZ261899
S. diluta	Xining, Qinghai, China	36.63°	101.75°	XN20190809009	Northwest Institute of Plateau Biology, CAS	34181504	10.25	33999003	10.2	2266	PRJNA807092	SRR18054644	MZ261900
S. franchetiana	Xining, Qinghai, China	36.63°	101.75°	CHENSL1190	Northwest Institute of Plateau Biology, CAS	36009519	10.8	35944181	10.78	998	PRJNA807092	SRR18054643	MZ261901
S. kouitchensis	Leshan, Sichuan, China	29.25°	103.77°	LS20191020	Northwest Institute of Plateau Biology, CAS	34277164	10.28	34058867	10.22	761	PRJNA807092	SRR18054642	MZ261902
S. macrosperma	Lijiang, Yuan, China	39.91°	116.41°	BS20191019	Northwest Institute of Plateau Biology, CAS	41771463	12.53	41476240	12.44	1189	PRJNA807092	SRR18054641	MZ261903
S. przewalskii	Qilian, Qinghai, China	38.9°	100.31°	CAO20190674021	Northwest Institute of Plateau Biology, CAS	60069018	18.02	59482032	17.84	3939	PRJNA807092	SRR18054640	MZ261904
S. punicea	Muli, Sichuan, Liangshan	27.93°	101.29°	ML20191021002	Northwest Institute of Plateau Biology, CAS	37350696	11.21	37135819	11.14	4129	PRJNA807092	SRR18054639	MZ261896
S. pubescens	Lijiang, Yuan, China	39.91°	116.41°	BS20191017	Northwest Institute of Plateau Biology, CAS	36953705	11.09	36744917	11.02	4310	PRJNA807092	SRR18054638	MZ261905
S. wolfangiana	Guoluo, Qinghai, China	31.56°	96.29°	ZHANG2016496	Northwest Institute of Plateau Biology, CAS	38996342	11.7	37542937	11.26	918	PRJNA807092	SRR18054646	MZ261906
