# Supplementary material for: Plastome structure, phylogenomics and evolution of plastid genes in Swertia (Gentianaceae) in the Qing-Tibetan Plateau
Source: BMC Plant Biol. 2022 Apr 12;22:195. doi: 10.1186/s12870-022-03577-x (PMC9004202; doi:10.1186/s12870-022-03577-x)
Supplement: Supplementary file 2 — Additional file 2: Table S2. Information of species included in phylogenetic analyses. [file 12870_2022_3577_MOESM2_ESM.xlsx]

## Sheet: Sheet1
Table S2 Information of species included in phylogenetic analyses
Species	NCBI Accession Number	Family	Lenghth (bp)
Swertia cordata	MK955906	Gentianaceae	153429
S. erythrosticta	MT292558	Gentianaceae	153037
S. hispidicalyx	NC044474	Gentianaceae	149488
S. leducii	NC045301	Gentianaceae	153015
S. multicaulis	MT228730	Gentianaceae	152190
S. mussotii	KU641021	Gentianaceae	153431
S. souliei	MT185926	Gentianaceae	152804
S. tetraptera	NC054249	Gentianaceae	152787
S. verticillifolia	MF795137	Gentianaceae	151682
Comastoma falcatum	MK331815	Gentianaceae	151423
C. pulmonarium	MT228723	Gentianaceae	151174
Lomatogoniopsis alpina	MT228728	Gentianaceae	150986
Lomatogonium perenne	MT228729	Gentianaceae	151678
Halenia corniculata	NC042674	Gentianaceae	153198
H. elliptica	MT228726	Gentianaceae	153305
Gentianopsis grandis	NC049879	Gentianaceae	151271
G. paludosa	MT228725	Gentianaceae	151308
Veratrilla baillonii	MT228732	Gentianaceae	151977
Pterygocalyx volubilis	MK993635	Gentianaceae	154365
Kuepferia otophora	NC051950	Gentianaceae	139976
Metagentiana rhodantha	NC050307	Gentianaceae	148967
Gentiana apiata	NC046492	Gentianaceae	151069
Exacum affine	MK991811	Gentianaceae	153311
Coffea arabica	EF044213	Rubiaceae	155189
