# Supplementary material for: Plastome structure, phylogenomics and evolution of plastid genes in Swertia (Gentianaceae) in the Qing-Tibetan Plateau
Source: BMC Plant Biol. 2022 Apr 12;22:195. doi: 10.1186/s12870-022-03577-x (PMC9004202; doi:10.1186/s12870-022-03577-x)
Supplement: Supplementary file 3 — Additional file 3: Table S3. RSCU values of protein-coding genes of the 20 Swertia plastomes. [file 12870_2022_3577_MOESM3_ESM.xlsx]

## Sheet: Codon usage
Table S3 Codon usage and relative synonymous codon usage (RSCU) values of protain-coding genes of the 20 Swertia plastomes
S. bifolia			S. cincta		S. cordata		S. dichotoma		S diluta		S. erythrosticta		S. franchetiana		S. hispidicalyx		S. kouichensis		S. leducii		S. macrosperma		S. multicaulis		S. mussotii		S. przewalskii		S. pubescens		S. punicea		S. soulei		S. tetraptera		S. verticillifolia		S. wolfangiana
Codon	Count	RSCU	Count	RSCU	Count	RSCU	Count	RSCU	Count	RSCU	Count	RSCU	Count	RSCU	Count	RSCU	Count	RSCU	Count	RSCU	Count	RSCU	Count	RSCU	Count	RSCU	Count	RSCU	Count	RSCU	Count	RSCU	Count	RSCU	Count	RSCU	Count	RSCU	Count	RSCU
UUU(F)	1004	1.32	1000	1.33	990	1.32	1005	1.34	994	1.32	1003	1.33	1002	1.32	1008	1.33	1002	1.32	1006	1.32	1001	1.34	1010	1.33	981	1.32	1010	1.33	989	1.33	1005	1.33	921	1.3	1018	1.34	1003	1.32	868	1.4
UUC(F)	513	0.68	504	0.67	510	0.68	500	0.66	511	0.68	510	0.67	511	0.68	505	0.67	511	0.68	521	0.68	498	0.66	511	0.67	507	0.68	511	0.67	498	0.67	511	0.67	491	0.7	501	0.66	512	0.68	368	0.6
UUA(L)	866	1.85	864	1.86	847	1.84	876	1.87	849	1.83	869	1.85	857	1.83	863	1.86	862	1.84	854	1.83	861	1.84	864	1.85	847	1.84	868	1.85	847	1.86	857	1.83	810	1.85	876	1.86	863	1.85	789	2.01
UUG(L)	560	1.2	558	1.2	554	1.2	555	1.19	562	1.21	559	1.19	568	1.21	558	1.2	562	1.2	568	1.22	563	1.2	565	1.21	551	1.19	560	1.2	549	1.2	570	1.21	524	1.2	562	1.19	562	1.2	446	1.14
CUU(L)	616	1.32	616	1.32	600	1.3	609	1.3	612	1.32	616	1.31	616	1.32	612	1.32	618	1.32	614	1.31	616	1.32	617	1.32	610	1.32	617	1.32	599	1.31	618	1.32	580	1.32	619	1.31	611	1.31	498	1.27
CUC(L)	182	0.39	183	0.39	186	0.4	181	0.39	187	0.4	184	0.39	189	0.4	181	0.39	188	0.4	182	0.39	184	0.39	181	0.39	187	0.41	182	0.39	180	0.39	190	0.4	175	0.4	188	0.4	183	0.39	148	0.38
CUA(L)	398	0.85	402	0.86	400	0.87	404	0.86	393	0.85	400	0.85	395	0.84	393	0.85	399	0.85	398	0.85	397	0.85	401	0.86	392	0.85	400	0.85	393	0.86	398	0.85	370	0.84	409	0.87	402	0.86	320	0.82
CUG(L)	183	0.39	170	0.37	179	0.39	184	0.39	185	0.4	184	0.39	184	0.39	182	0.39	185	0.39	187	0.4	184	0.39	181	0.39	182	0.39	184	0.39	168	0.37	184	0.39	169	0.39	177	0.38	180	0.39	149	0.38
AUU(I)	1081	1.48	1078	1.48	1056	1.47	1086	1.48	1067	1.47	1076	1.47	1069	1.47	1051	1.45	1071	1.47	1069	1.46	1059	1.46	1077	1.47	1047	1.47	1089	1.48	1051	1.47	1075	1.47	1015	1.48	1101	1.49	1074	1.46	941	1.49
AUC(I)	453	0.62	440	0.6	434	0.6	439	0.6	446	0.61	449	0.61	444	0.61	445	0.61	443	0.61	454	0.62	450	0.62	445	0.61	435	0.61	455	0.62	435	0.61	446	0.61	423	0.62	450	0.61	452	0.62	388	0.61
AUA(I)	664	0.91	668	0.92	663	0.92	680	0.93	667	0.92	669	0.91	668	0.92	684	0.94	672	0.92	674	0.92	670	0.92	682	0.93	660	0.92	667	0.91	659	0.92	671	0.92	620	0.9	672	0.91	678	0.92	572	0.9
AUG(M)	594	1	595	1	581	1	592	1	593	1	596	1	600	1	581	1	600	1	591	1	594	1	594	1	582	1	596	1	584	1	603	1	570	1	605	1	593	1	515	1
GUU(V)	516	1.45	512	1.44	499	1.43	516	1.44	516	1.46	519	1.45	519	1.45	517	1.45	522	1.45	511	1.44	514	1.45	512	1.44	510	1.45	518	1.45	499	1.43	520	1.45	486	1.43	517	1.43	510	1.43	472	1.46
GUC(V)	180	0.51	181	0.51	183	0.53	197	0.55	186	0.53	183	0.51	189	0.53	185	0.52	189	0.53	187	0.53	184	0.52	188	0.53	187	0.53	181	0.51	178	0.51	189	0.53	175	0.51	196	0.54	185	0.52	150	0.47
GUA(V)	536	1.51	538	1.51	522	1.5	534	1.49	530	1.5	534	1.5	538	1.5	534	1.5	538	1.5	530	1.49	526	1.48	540	1.51	528	1.5	537	1.5	530	1.52	538	1.5	514	1.51	541	1.5	536	1.51	504	1.56
GUG(V)	192	0.54	195	0.55	189	0.54	188	0.52	185	0.52	191	0.54	189	0.53	191	0.54	188	0.52	193	0.54	194	0.55	186	0.52	185	0.52	192	0.54	191	0.55	190	0.53	188	0.55	189	0.52	193	0.54	164	0.51
UCU(S)	559	1.62	554	1.61	534	1.61	552	1.6	549	1.59	564	1.63	552	1.59	552	1.61	551	1.58	555	1.61	559	1.63	544	1.58	540	1.6	558	1.61	543	1.61	554	1.59	527	1.63	552	1.6	547	1.59	447	1.63
UCC(S)	346	1	342	1	347	1.04	348	1.01	354	1.02	344	1	356	1.03	339	0.99	355	1.02	340	0.99	338	0.98	351	1.02	352	1.04	348	1.01	337	1	355	1.02	329	1.02	343	0.99	348	1.01	246	0.9
UCA(S)	389	1.13	389	1.13	385	1.16	389	1.13	385	1.11	387	1.12	388	1.12	391	1.14	389	1.12	392	1.14	390	1.13	392	1.14	382	1.13	390	1.13	382	1.13	390	1.12	358	1.11	397	1.15	390	1.13	312	1.14
UCG(S)	228	0.66	230	0.67	211	0.63	226	0.66	232	0.67	230	0.67	230	0.66	226	0.66	232	0.67	224	0.65	227	0.66	229	0.66	221	0.66	229	0.66	230	0.68	229	0.66	217	0.67	225	0.65	223	0.65	167	0.61
CCU(P)	416	1.47	401	1.43	398	1.44	398	1.41	396	1.41	416	1.47	404	1.43	397	1.43	402	1.42	407	1.44	397	1.39	398	1.42	395	1.42	416	1.47	396	1.45	403	1.42	384	1.45	399	1.4	400	1.42	367	1.55
CCC(P)	227	0.8	236	0.84	229	0.83	247	0.87	241	0.86	231	0.82	241	0.85	237	0.85	242	0.86	245	0.86	253	0.89	241	0.86	234	0.84	229	0.81	228	0.83	242	0.86	213	0.8	251	0.88	239	0.85	190	0.8
CCA(P)	312	1.1	311	1.11	308	1.11	322	1.14	322	1.14	313	1.11	320	1.13	312	1.12	322	1.14	321	1.13	324	1.13	315	1.12	318	1.14	313	1.11	303	1.11	321	1.13	295	1.11	315	1.11	317	1.13	258	1.09
CCG(P)	175	0.62	172	0.61	173	0.62	163	0.58	166	0.59	172	0.61	167	0.59	168	0.6	166	0.59	161	0.57	168	0.59	170	0.6	166	0.6	175	0.62	168	0.61	166	0.59	169	0.64	173	0.61	170	0.6	131	0.55
ACU(T)	494	1.47	491	1.47	494	1.49	487	1.46	486	1.46	500	1.49	494	1.46	489	1.46	496	1.47	491	1.46	486	1.45	491	1.47	485	1.46	494	1.46	480	1.46	497	1.47	458	1.46	492	1.46	488	1.46	440	1.5
ACC(T)	273	0.81	272	0.82	269	0.81	277	0.83	276	0.83	269	0.8	278	0.82	276	0.82	278	0.82	273	0.81	277	0.83	271	0.81	272	0.82	275	0.81	269	0.82	278	0.82	256	0.81	280	0.83	275	0.82	245	0.84
ACA(T)	414	1.23	412	1.24	405	1.22	418	1.26	416	1.25	412	1.22	421	1.25	419	1.25	419	1.24	417	1.24	413	1.24	416	1.25	413	1.24	415	1.23	406	1.24	420	1.24	385	1.22	429	1.27	414	1.24	359	1.22
ACG(T)	167	0.5	159	0.48	158	0.48	148	0.45	155	0.47	165	0.49	158	0.47	158	0.47	158	0.47	164	0.49	161	0.48	158	0.47	157	0.47	166	0.49	156	0.48	158	0.47	160	0.51	148	0.44	157	0.47	129	0.44
GCU(A)	624	1.79	620	1.79	611	1.8	619	1.77	615	1.79	624	1.8	623	1.8	626	1.81	623	1.8	619	1.78	630	1.81	627	1.8	614	1.8	623	1.79	610	1.79	623	1.8	608	1.79	620	1.77	626	1.8	568	1.78
GCC(A)	235	0.68	239	0.69	226	0.67	241	0.69	229	0.67	232	0.67	228	0.66	231	0.67	228	0.66	244	0.7	230	0.66	232	0.67	225	0.66	235	0.68	233	0.68	228	0.66	230	0.68	242	0.69	232	0.67	219	0.69
GCA(A)	381	1.1	379	1.09	378	1.11	381	1.09	378	1.1	379	1.09	381	1.1	375	1.09	382	1.11	376	1.08	383	1.1	385	1.11	378	1.11	382	1.1	375	1.1	382	1.1	367	1.08	379	1.08	384	1.1	347	1.09
GCG(A)	151	0.43	148	0.43	144	0.42	161	0.46	149	0.43	153	0.44	150	0.43	149	0.43	149	0.43	150	0.43	151	0.43	148	0.43	148	0.43	152	0.44	147	0.43	151	0.44	150	0.44	157	0.45	151	0.43	143	0.45
UAU(Y)	765	1.6	760	1.61	748	1.6	767	1.6	754	1.6	768	1.61	758	1.6	753	1.6	759	1.59	765	1.6	749	1.6	767	1.6	738	1.59	767	1.6	742	1.6	758	1.59	716	1.62	780	1.62	771	1.61	662	1.62
UAC(Y)	190	0.4	185	0.39	185	0.4	192	0.4	189	0.4	189	0.39	191	0.4	190	0.4	194	0.41	192	0.4	189	0.4	192	0.4	189	0.41	190	0.4	183	0.4	193	0.41	169	0.38	185	0.38	189	0.39	154	0.38
UAA(*)	51	1.78	49	1.71	50	1.79	51	1.76	50	1.74	51	1.78	50	1.74	50	1.79	50	1.74	49	1.73	50	1.72	50	1.74	49	1.75	51	1.76	48	1.67	51	1.76	50	1.76	49	1.71	49	1.73	49	1.71
UAG(*)	20	0.7	22	0.77	20	0.71	18	0.62	21	0.73	21	0.73	22	0.77	19	0.68	22	0.77	21	0.74	22	0.76	22	0.77	21	0.75	20	0.69	23	0.8	22	0.76	19	0.67	20	0.7	22	0.78	20	0.7
CAU(H)	476	1.5	467	1.48	474	1.5	473	1.48	470	1.5	471	1.49	475	1.5	467	1.47	475	1.5	475	1.49	472	1.49	470	1.48	467	1.5	476	1.5	459	1.48	475	1.5	458	1.51	480	1.48	471	1.48	388	1.5
CAC(H)	158	0.5	166	0.52	159	0.5	168	0.52	157	0.5	163	0.51	158	0.5	167	0.53	158	0.5	164	0.51	160	0.51	165	0.52	157	0.5	158	0.5	163	0.52	158	0.5	148	0.49	169	0.52	164	0.52	130	0.5
CAA(Q)	721	1.56	706	1.53	688	1.54	709	1.55	708	1.54	717	1.56	715	1.55	703	1.54	714	1.54	708	1.54	707	1.54	715	1.55	698	1.54	722	1.55	694	1.53	717	1.54	659	1.54	704	1.53	710	1.54	606	1.58
CAG(Q)	206	0.44	217	0.47	203	0.46	207	0.45	211	0.46	203	0.44	210	0.45	210	0.46	211	0.46	209	0.46	210	0.46	207	0.45	207	0.46	207	0.45	211	0.47	212	0.46	199	0.46	218	0.47	210	0.46	163	0.42
AAU(N)	951	1.51	947	1.52	925	1.5	958	1.51	947	1.51	951	1.51	948	1.51	944	1.52	948	1.51	950	1.5	947	1.52	950	1.51	920	1.5	954	1.51	931	1.52	948	1.51	851	1.5	956	1.49	960	1.52	761	1.53
AAC(N)	307	0.49	299	0.48	310	0.5	311	0.49	306	0.49	308	0.49	308	0.49	302	0.48	307	0.49	314	0.5	303	0.48	311	0.49	303	0.5	306	0.49	297	0.48	307	0.49	281	0.5	323	0.51	305	0.48	235	0.47
AAA(K)	1015	1.44	1022	1.46	997	1.46	1017	1.45	1008	1.44	1020	1.45	1008	1.44	1006	1.47	1010	1.44	1007	1.45	1019	1.45	1018	1.45	988	1.45	1020	1.44	1009	1.46	1014	1.44	857	1.42	1035	1.45	1005	1.46	880	1.5
AAG(K)	390	0.56	378	0.54	370	0.54	382	0.55	392	0.56	390	0.55	392	0.56	365	0.53	389	0.56	378	0.55	388	0.55	384	0.55	377	0.55	393	0.56	369	0.54	392	0.56	346	0.58	388	0.55	376	0.54	293	0.5
GAU(D)	840	1.63	818	1.62	802	1.62	837	1.62	832	1.61	839	1.63	828	1.61	818	1.61	832	1.61	833	1.62	825	1.62	826	1.61	802	1.61	844	1.63	799	1.61	833	1.61	787	1.63	840	1.62	827	1.61	636	1.61
GAC(D)	189	0.37	193	0.38	187	0.38	199	0.38	201	0.39	193	0.37	200	0.39	200	0.39	203	0.39	197	0.38	195	0.38	199	0.39	194	0.39	191	0.37	191	0.39	202	0.39	179	0.37	198	0.38	198	0.39	152	0.39
GAA(E)	951	1.44	938	1.44	931	1.45	955	1.45	944	1.45	954	1.45	945	1.44	938	1.44	947	1.44	954	1.45	942	1.44	948	1.45	923	1.45	957	1.45	911	1.44	947	1.44	874	1.43	959	1.45	946	1.44	814	1.49
GAG(E)	367	0.56	362	0.56	352	0.55	361	0.55	362	0.55	365	0.55	365	0.56	367	0.56	365	0.56	366	0.55	366	0.56	364	0.55	350	0.55	367	0.55	352	0.56	366	0.56	350	0.57	366	0.55	365	0.56	279	0.51
UGU(C)	230	1.5	232	1.51	219	1.51	225	1.47	227	1.5	229	1.49	230	1.51	223	1.47	229	1.51	225	1.48	225	1.48	229	1.49	221	1.52	230	1.49	227	1.51	229	1.49	214	1.49	222	1.48	225	1.48	200	1.53
UGC(C)	77	0.5	75	0.49	72	0.49	82	0.53	75	0.5	78	0.51	75	0.49	80	0.53	74	0.49	79	0.52	79	0.52	78	0.51	70	0.48	78	0.51	74	0.49	78	0.51	74	0.51	79	0.52	80	0.52	61	0.47
UGA(*)	15	0.52	15	0.52	14	0.5	18	0.62	15	0.52	14	0.49	14	0.49	15	0.54	14	0.49	15	0.53	15	0.52	14	0.49	14	0.5	16	0.55	15	0.52	14	0.48	16	0.56	17	0.59	14	0.49	17	0.59
UGG(W)	470	1	451	1	462	1	466	1	464	1	470	1	467	1	461	1	467	1	469	1	460	1	461	1	461	1	472	1	444	1	468	1	440	1	461	1	464	1	392	1
CGU(R)	338	1.27	342	1.29	326	1.24	339	1.27	340	1.27	338	1.26	344	1.29	332	1.26	347	1.29	333	1.25	338	1.27	346	1.28	339	1.28	343	1.27	335	1.29	347	1.29	324	1.31	340	1.26	338	1.27	309	1.39
CGC(R)	103	0.39	105	0.39	104	0.4	106	0.4	104	0.39	105	0.39	104	0.39	103	0.39	104	0.39	107	0.4	110	0.41	109	0.4	102	0.39	104	0.39	101	0.39	104	0.39	97	0.39	112	0.42	110	0.41	91	0.41
CGA(R)	366	1.37	365	1.37	372	1.41	363	1.36	362	1.35	368	1.38	360	1.34	361	1.37	360	1.34	360	1.35	360	1.36	361	1.34	356	1.35	371	1.38	356	1.37	363	1.35	345	1.39	368	1.37	358	1.34	311	1.4
CGG(R)	134	0.5	129	0.49	136	0.52	141	0.53	141	0.53	135	0.5	141	0.53	129	0.49	142	0.53	138	0.52	137	0.52	144	0.53	139	0.53	135	0.5	126	0.48	142	0.53	124	0.5	139	0.52	138	0.52	101	0.45
AGU(S)	405	1.17	399	1.16	376	1.13	410	1.19	408	1.18	404	1.17	412	1.19	402	1.17	414	1.19	409	1.19	407	1.18	409	1.18	385	1.14	407	1.18	395	1.17	414	1.19	382	1.18	407	1.18	406	1.18	345	1.26
AGC(S)	142	0.41	146	0.43	141	0.42	142	0.41	147	0.43	142	0.41	145	0.42	145	0.42	146	0.42	142	0.41	141	0.41	147	0.43	143	0.42	142	0.41	142	0.42	146	0.42	130	0.4	147	0.43	148	0.43	124	0.45
AGA(R)	480	1.8	475	1.79	472	1.79	478	1.79	483	1.8	480	1.79	483	1.8	480	1.82	482	1.8	477	1.79	476	1.79	478	1.77	477	1.81	480	1.78	464	1.78	484	1.8	430	1.73	483	1.8	476	1.79	391	1.76
AGG(R)	181	0.68	179	0.67	168	0.64	171	0.64	176	0.66	179	0.67	174	0.65	177	0.67	174	0.65	184	0.69	171	0.64	181	0.67	171	0.65	182	0.68	178	0.68	174	0.65	169	0.68	172	0.64	178	0.67	129	0.58
GGU(G)	554	1.23	555	1.22	541	1.22	545	1.21	544	1.2	551	1.22	547	1.21	558	1.24	548	1.2	557	1.23	554	1.22	560	1.22	534	1.2	556	1.23	548	1.23	549	1.21	531	1.22	554	1.22	554	1.22	510	1.26
GGC(G)	201	0.45	204	0.45	200	0.45	203	0.45	204	0.45	205	0.45	204	0.45	202	0.45	205	0.45	201	0.44	202	0.44	205	0.45	198	0.45	202	0.45	194	0.44	204	0.45	197	0.45	203	0.45	203	0.45	185	0.46
GGA(G)	712	1.58	705	1.55	694	1.57	713	1.58	712	1.58	717	1.59	715	1.58	698	1.55	717	1.58	719	1.59	716	1.57	715	1.56	705	1.59	714	1.58	695	1.56	717	1.58	690	1.58	713	1.57	716	1.57	637	1.57
GGG(G)	336	0.75	354	0.78	336	0.76	340	0.76	346	0.77	332	0.74	349	0.77	349	0.77	350	0.77	334	0.74	348	0.76	350	0.77	342	0.77	339	0.75	346	0.78	350	0.77	328	0.75	347	0.76	349	0.77	289	0.71
Total	26270		26119		25697		26270		26132		26283		26266		26049		26299		26249		26165		26297		25731		26361		25635		26340		24571		26457		26223		22174
