# Supplementary material for: Plastome structure, phylogenomics and evolution of plastid genes in Swertia (Gentianaceae) in the Qing-Tibetan Plateau
Source: BMC Plant Biol. 2022 Apr 12;22:195. doi: 10.1186/s12870-022-03577-x (PMC9004202; doi:10.1186/s12870-022-03577-x)
Supplement: Supplementary file 4 — Additional file 4: Table S4. Codon feature of the 20 Swertia plastomes. [file 12870_2022_3577_MOESM4_ESM.xlsx]

## Sheet: Codon feature
Table S4 Codon feature of the 20 Swertia plastomes
Species	T3s	C3s	A3s	G3s	CAI	CBI	Fop	ENc	GC3s	GC	L_sym	L_aa	Gravy	Aromo
S. bifolia	0.4597	0.1759	0.4225	0.1899	0.163	-0.111	0.347	50.55	0.28	0.385	25120	26184	-0.083773	0.112359
S. cincta	0.4597	0.1759	0.4225	0.1899	0.163	-0.111	0.347	50.55	0.28	0.385	25120	26184	-0.083773	0.112359
S. cordata	0.4452	0.1931	0.4211	0.1856	0.167	-0.096	0.36	51.24	0.293	0.389	24074	24994	-0.101888	0.121109
S. dichotoma	0.4572	0.1783	0.4245	0.1876	0.162	-0.111	0.347	50.73	0.281	0.385	25125	26183	-0.080331	0.111905
S diluta	0.4567	0.1785	0.4221	0.1902	0.162	-0.11	0.347	50.74	0.283	0.386	24989	26046	-0.089135	0.111802
S. erythrosticta	0.4594	0.1762	0.423	0.189	0.163	-0.11	0.348	50.56	0.28	0.385	25131	26197	-0.084662	0.112227
S. franchetiana	0.4573	0.1779	0.4217	0.19	0.162	-0.11	0.347	50.68	0.283	0.386	25113	26180	-0.083659	0.111879
S. hispidicalyx	0.457	0.1776	0.4234	0.189	0.162	-0.108	0.348	50.7	0.282	0.385	24923	25965	-0.074173	0.112344
S. kouichensis	0.4573	0.1778	0.4222	0.1894	0.162	-0.11	0.347	50.69	0.282	0.386	25146	26213	-0.083672	0.111891
S. leducii	0.4571	0.1788	0.4224	0.1895	0.162	-0.11	0.347	50.78	0.283	0.385	25104	26164	-0.081471	0.112865
S. macrosperma	0.4571	0.1773	0.4223	0.19	0.162	-0.11	0.348	50.73	0.282	0.386	25024	26078	-0.083028	0.11109
S. multicaulis	0.4569	0.1778	0.4232	0.1895	0.162	-0.11	0.347	50.76	0.282	0.385	25156	26211	-0.081958	0.112205
S. mussotii	0.4552	0.1783	0.4232	0.189	0.162	-0.108	0.348	50.68	0.283	0.386	24604	25647	-0.076328	0.112138
S. przewalskii	0.4597	0.1758	0.4226	0.1899	0.163	-0.111	0.347	50.58	0.28	0.385	25206	26274	-0.08524	0.112278
S. pubescens	0.4578	0.1765	0.423	0.1897	0.162	-0.111	0.347	50.65	0.281	0.385	24521	25549	-0.07594	0.111785
S. punicea	0.4573	0.1779	0.4218	0.1899	0.162	-0.11	0.347	50.71	0.283	0.386	25182	26253	-0.083609	0.111797
S. souliei	0.4577	0.1767	0.4165	0.1918	0.163	-0.111	0.346	50.76	0.284	0.39	23476	24486	-0.047864	0.111778
S. tetraptera	0.4575	0.1787	0.4234	0.1882	0.162	-0.11	0.347	50.76	0.282	0.385	25305	26371	-0.082974	0.111676
S. verticillifolia	0.457	0.1781	0.4229	0.1894	0.162	-0.11	0.347	50.77	0.282	0.385	25081	26138	-0.077688	0.112442
S. wolfangiana	0.4636	0.1701	0.4286	0.1761	0.165	-0.105	0.35	49.72	0.268	0.384	21181	22088	-0.018286	0.110648
T3s: T content of silent 3rd codon position.
C3s: C content of silent 3rd codon position.
A3s: A content of silent 3rd codon position.
G3s: G content of silent 3rd codon position.
CAI: Codon adaptation index.
CBI: Codon bias index.
Fop: Frequency of optimal codons.
Enc: Effective number of codon.
GC3s: GC of silent 3rd codon position.
GC: GC content of the gene.
L_sym: Number of synonymous codons.
L_aa: Total number of amino acids.
Gravy: Grand average of hydropathicity.
Aromo: Aromaticity of protein.
