# Supplementary material for: Plastome structure, phylogenomics and evolution of plastid genes in Swertia (Gentianaceae) in the Qing-Tibetan Plateau
Source: BMC Plant Biol. 2022 Apr 12;22:195. doi: 10.1186/s12870-022-03577-x (PMC9004202; doi:10.1186/s12870-022-03577-x)
Supplement: Supplementary file 5 — Additional file 5: Table S5. The repeat sequence distribution in the 20 Swertia plastomes. [file 12870_2022_3577_MOESM5_ESM.xlsx]

## Sheet: Sheet1
Table S5 The repeat sequence distribution in the 20 Swertia platomes
Species	Repeat type	length (bp)	Start position of the first repeat	Location	Region	Start position of the second repeat	Location	Region
S. bifolia	F	39	97975	rps12_trnV-GAC	IRB	119485	ndhA	SSC
	F	38	43976	ycf3	LSC	97975	rps12_trnV-GAC	IRB
	F	38	43976	ycf3	LSC	119485	ndhA	SSC
	F	31	32728	trnT-GGU_psbD	LSC	32743	trnT-GGU_psbD	LSC
	F	30	42443	psaA-ycf3	LSC	42458	psaA-ycf3	LSC
	F	26	87349	ycf2	IRB	149492	ycf2	IRA
	F	24	107145	rrn5_trnR-ACG	IRB	107153	rrn5_trnR-ACG	IRB
	F	24	116877	ndhE-psaC	IRA	116932	ndhE-psaC	IRA
	F	24	129690	rrn5_trnR-ACG	IRA	129698	rrn5_trnR-ACG	IRA
	F	22	9034	trnG-UCC	LSC	36582	trnG-UCC	LSC
	F	22	51350	trnV-UAC_ndhC	LSC	51372	trnV-UAC_ndhC	LSC
	F	22	93394	trnL-CAA_ycf15	IRB	143425	trnL-CAA_ycf15	IRA
	F	22	93420	trnL-CAA_ycf15	IRB	143451	trnL-CAA_ycf15	IRA
	F	21	7717	psbI_trnS-GCU	LSC	35669	trnS-UGA	LSC
	F	21	27456	trnC-GCA_petN	LSC	27473	trnC-GCA_petN	LSC
	F	21	36799	trnfM-CAU	LSC	66600	trnP-UGG	LSC
	F	20	52438	trnV-UAC	LSC	134236	trnA-UGC	IRA
	F	19	30033	trnD-GUC_psbM	LSC	30052	trnD-GUC_psbM	LSC
	F	18	6861	trnQ-UUG_psbK	LSC	78112	rpoA	LSC
	F	18	7782	trnS-GCU	LSC	35737	trnS-UGA	LSC
	F	18	32119	trnT-GGU_psbD	LSC	32122	trnT-GGU_psbD	LSC
	F	18	38268	psaB	LSC	40483	psaA	LSC
	P	39	119485	ndhA	SSC	138853	rps12_trnV-GAC	IRA
	P	38	43976	ycf3	LSC	138854	rps12_trnV-GAC	SSC
	P	32	114566	ccsA-ndhD	SSC	114566	ccsA-ndhD	SSC
	P	28	7713	psbI_trnS-GCU	LSC	45368	trnS-GGA	LSC
	P	26	87349	ycf2	IRB	87349	ycf2	IRB
	P	26	149492	ycf2	IRA	149492	ycf2	IRA
	P	24	13491	atpH-atpI	LSC	13524	atpH-atpI	LSC
	P	24	107145	rrn5_trnR-ACG	IRB	129690	rrn5_trnR-ACG	IRA
	P	24	107153	rrn5_trnR-ACG	IRB	129698	rrn5_trnR-ACG	IRA
	P	22	23530	rpoB	LSC	23530	rpoB	LSC
	P	22	30054	trnD-GUC_psbM	LSC	30054	trnD-GUC_psbM	LSC
	P	22	93394	trnL-CAA_ycf15	IRB	93420	trnL-CAA_ycf15	IRB
	P	22	143425	trnL-CAA_ycf15	IRA	143451	trnL-CAA_ycf15	IRA
	P	21	35669	trnS-UGA	LSC	45371	trnS-GGA	LSC
	P	20	52438	trnV-UAC	LSC	102611	trnI-GAU	IRB
	P	20	52993	atpE	LSC	52993	atpE	LSC
	P	20	74301	psbT-psbN	LSC	74329	psbT-psbN	LSC
	P	19	112579	rpl32_trnL-UAG	SSC	112612	rpl32_trnL-UAG	SSC
	P	18	304	rps19-psbA	LSC	349	rps19-psbA	LSC
	P	18	21706	rpoC1	LSC	125623	ycf1	SSC
	P	18	30831	trnE-UUC	LSC	30831	trnE-UUC	LSC
	P	18	66263	petG_trnW-CCA	LSC	75292	petB	LSC
	R	20	32120	trnT-GGU_psbD	LSC	32120	trnT-GGU_psbD	LSC
	R	19	15522	rpoC2-rps2	LSC	15522	rpoC2-rps2	LSC
	R	19	32119	trnT-GGU_psbD	LSC	32119	trnT-GGU_psbD	LSC
	R	19	66914	trnP-UGG_psaJ	LSC	66914	trnP-UGG_psaJ	LSC
	R	18	43673	ycf3	LSC	43673	ycf3	LSC
S. cincta	F	39	94476	rps12_trnV-GAC	IRB	115990	ndhA(intron)	SSC
	F	38	41455	ycf3(intron)	LSC	94476	rps12_trnV-GAC	IRB
	F	38	41455	ycf3(intron)	LSC	115990	ndhA(intron)	SSC
	F	28	60869	petA-psbJ	LSC	60882	petA-psbJ	LSC
	F	26	395	trnH-GUG-psbA	LSC	408	trnH-GUG-psbA	LSC
	F	23	113409	psaC-ndhE	SSC	113461	psaC-ndhE	SSC
	F	22	7435	trnG-UCC	LSC	34064	trnG-GCC	LSC
	F	22	89885	ycf15_trnL-CAA	IRB	139637	ycf15_trnL-CAA	IRA
	F	22	89911	ycf15_trnL-CAA	IRB	139663	ycf15_trnL-CAA	IRA
	F	21	6074	trnS-GCU	LSC	33202	trnS-UGA	LSC
	F	21	34320	trnfM-CAU	LSC	63406	psaJ	LSC
	F	20	36336	psaB	LSC	38560	psaA	LSC
	F	20	49489	trnV-UAC	LSC	130463	trnA-UGC	IRB
	F	20	67051	clpP(intron)	LSC	124832	trnN-GUU-ycf1	IRA
	F	19	104336	trnR-ACG_trnN-GUU	IRB	104361	trnR-ACG_trnN-GUU	IRB
	F	19	125190	trnN-GUU_trnR-ACG	IRA	125215	trnN-GUU_trnR-ACG	IRA
	F	18	5199	trnQ-UUG_psbK	LSC	74988	petB-rpoA(interlap)	LSC
	F	18	35786	psaB	LSC	38001	psaA	LSC
	P	48	111089	ccsA	SSC	111089	ccsA	SSC
	P	39	115990	ndhA	SSC	135055	rps12_trnV-GAC	IRA
	P	38	41455	ycf3(intron)	LSC	135056	rps12_trnV-GAC	IRA
	P	28	6070	psbI_trnS-GCU	LSC	42836	trnS-GCU	LSC
	P	23	109031	rpl32_trnL-UAG	SSC	109071	rpl32_trnL-UAG	SSC
	P	22	11866	atpH-atpI	LSC	11903	atpH-atpI	LSC
	P	22	21719	rpoB	LSC	21719	rpoB	LSC
	P	22	28062	psbM_trnD-GUC	LSC	28062	psbM_trnD-GUC	LSC
	P	22	89885	ycf15_trnL-CAA	IRB	89911	ycf15_trnL-CAA	IRB
	P	22	139637	ycf15_trnL-CAA	IRB	139663	ycf15_trnL-CAA	IRA
	P	21	33202	trnS-UGA	LSC	42839	trnS-GGA	LSC
	P	20	48527	ndhC_trnV-UAC	LSC	48527	ndhC_trnV-UAC	LSC
	P	20	49489	trnV-UAC	LSC	99087	trnA-UGC	IRB
	P	20	50035	atpE	LSC	50035	atpE	LSC
	P	20	67051	clpP(intron)	LSC	104718	trnN-GUU-ycf1	IRB
	P	20	71109	psbT-psbN	LSC	71137	psbT-psbN	LSC
	P	19	104336	trnR-ACG_trnN-GUU	IRB	125190	trnN-GUU_trnR-ACG	IRA
	P	19	104361	trnR-ACG_trnN-GUU	IRB	125215	trnN-GUU_trnR-ACG	IRA
	P	18	25310	rpoB_trnC-GCA	LSC	25310	rpoB_trnC-GCA	LSC
	P	18	28835	trnE-UUC_trnT-GGU	LSC	28835	trnE-UUC_trnT-GGU	LSC
	R	25	66991	clipP(intron)	LSC	66991	clipP(intron)	LSC
	R	23	46544	trnF-GAA_ndhJ	LSC	46544	trnF-GAA_ndhJ	LSC
	R	21	67057	clpP(intron)	LSC	67057	clpP(intron)	LSC
	R	20	5828	pbK-psbI	LSC	5828	pbK-psbI	LSC
	R	20	116721	ndhA(intron)	SSC	116721	ndhA(intron)	SSC
	R	19	6310	trnS-GCU_trnG-UCC	LSC	116728	ndhA(intron)	SSC
	R	19	60376	petA-psbJ	LSC	60376	petA-psbJ	LSC
	R	18	20020	rpoC1(intron)	LSC	20020	rpoC1(intron)	LSC
	R	18	24848	rpoB_trnC-GCA	LSC	66983	clpP	LSC
	R	18	40215	psaA-ycf3	LSC	134782	rps12_trnV-GAC	IRA
	C	18	40215	psaA-ycf3	LSC	94770	rps12_trnV-GAC	IRB
S. cordata	F	509	5993	rps16_trnQ-UUG	LSC	6500	rps16_trnQ-UUG	LSC
	F	61	16248	rps2	LSC	16304	rps2	LSC
	F	39	98071	rps12_trnV-GAC	IRB	119516	ndhA(intron)	SSC
	F	38	44588	ycf3(intron)	LSC	98071	rps12_trnV-GAC	IRB
	F	38	44588	ycf3(intron)	LSC	119516	ndhA(intron)	SSC
	F	28	93828	trnL-CAA_ndhB	IRB	93852	trnL-CAA_ndhB	IRB
	F	28	143157	trnL-CAA_ndhB	IRA	143181	trnL-CAA_ndhB	IRA
	F	26	87381	ycf2	IRB	149630	ycf2	IRA
	F	22	9823	trnG-UCC	LSC	37133	trnG-GCC	LSC
	F	22	30455	psbM_trnD-GUC	LSC	66243	petG_trnW-CCA	LSC
	F	22	93434	ycf15_trnL-CAA	IRB	143555	ycf15_trnL-CAA	IRA
	F	22	93460	ycf15_trnL-CAA	IRB	143581	ycf15_trnL-CAA	IRA
	F	21	8498	trnS-GCU	LSC	36208	trnS-UGA	LSC
	F	21	31050	psbM_trnD-GUC	LSC	31069	psbM_trnD-GUC	LSC
	F	21	37394	trnfM-CAU	LSC	66586	trnP-UGG	LSC
	F	21	116955	psaC-ndhE	SSC	117002	ndhE	SSC
	F	20	52480	trnV-UAC(intron)	LSC	134276	trnA-UGC	IRA
	F	20	70251	clpP(intron)	IRA	128596	trnN-GUU_ycf1	IRA
	F	19	46286	trnS-GGA	LSC	46304	trnS-GGA	LSC
	F	19	119589	ndhA(intron)	SSC	119606	ndhA(intron)	SSC
	F	18	7635	trnQ-UUG_psbK	LSC	78147	rpoA	LSC
	P	45	7158	rps16_trnQ-UUG	LSC	55720	rbcL	LSC
	P	39	119516	ndhA(intron)	SSC	138927	rps12_trnV-GAC	IRA
	P	38	44588	ycf3(intron)	LSC	138928	rps12_trnV-GAC	IRA
	P	28	8494	psbI_trnS-GCU	LSC	45983	trnS-GGA	LSC
	P	28	93828	trnL-CAA_ndhB	IRB	143157	trnL-CAA_ndhB	IRA
	P	28	93852	trnL-CAA_ndhB	IRB	143181	trnL-CAA_ndhB	IRA
	P	26	87381	ycf2	IRB	87381	ycf2	IRB
	P	26	149630	ycf2	IRA	149630	ycf2	IRA
	P	23	112593	rpl32_trnL-UAG	SSC	112634	rpl32_trnL-UAG	SSC
	P	22	14311	atpH-atpI	LSC	14341	atpH-atpI	LSC
	P	22	53038	atpE	LSC	53038	atpE	LSC
	P	22	93434	ycf15_trnL-CAA	IRB	93460	ycf15_trnL-CAA	IRB
	P	22	143555	ycf15_trnL-CAA	IRA	143581	ycf15_trnL-CAA	IRA
	P	21	36208	trnS-GUA	LSC	45986	trnS-GGA	LSC
	P	20	52480	trnV-UAC(intron)	LSC	102741	trnV-UAC	IRB
	P	20	70251	clpP(intron)	IRB	108421	trnN-GUU_ycf1	IRB
	P	20	74320	psbT-psbN	LSC	74348	psbT-psbN	LSC
	P	20	122379	ndhH-rps15	SSC	122379	ndhH-rps15	SSC
	P	18	313	trnH-GUG_psbA	LSC	358	trnH-GUG_psbA	LSC
	R	28	36043	psbC_trnS-UGA	LSC	36043	psbC_trnS-UGA	LSC
	R	22	119921	ndhA	SSC	119921	ndhA	SSC
	R	21	111839	ndhG	SSC	111839	ndhG	SSC
	R	20	7210	rps16_trnQ-UUG	LSC	7210	rps16_trnQ-UUG	LSC
	R	19	36040	psbC_trnS-UGA	LSC	36040	psbC_trnS-UGA	LSC
	R	19	80946	rpl14-rpl16	LSC	80946	rpl14-rpl16	LSC
	R	19	102014	trnI-GAU(intron)	IRB	102014	trnI-GAU(intron)	IRB
	R	19	135004	trnI-GAU(intron)	IRA	135004	trnI-GAU(intron)	IRA
	C	19	102014	trnI-GAU(intron)	IRB	135004	trnI-GAU(intron)	IRA
S. dichotoma	F	49	101452	trnI-GAU	IRB	102565	trnA-UGC	IRB
	F	49	133407	rrn23	IRB	134520	rrn23	IRB
	F	39	97474	rps12-rrn16	SSC	119076	ndhA(intron)	SSC
	F	38	43751	ycf3(intron)	LSC	97474	rps12-rrn16	IRB
	F	38	43751	ycf3(intron)	LSC	119076	ndhA(intron)	SSC
	F	26	86817	ycf2	IRB	149178	ycf2	IRA
	F	25	49491	ndhK	LSC	49512	ndhK	LSC
	F	22	9277	trnG-UCC	LSC	36356	trnG-GCC	LSC
	F	22	92887	ycf15_trnL-CAA	IRB	143086	ycf15_trnL-CAA	IRA
	F	22	92913	ycf15_trnL-CAA	IRB	143112	ycf15_trnL-CAA	IRA
	F	21	7944	trnS-GCU	LSC	35434	trnS-UGA	LSC
	F	21	36615	trnM-CAU	LSC	66024	trnW-CCA_trnP-UGG	LSC
	F	20	38637	psaB	LSC	40861	psaA	LSC
	F	20	51640	trnV-UAC	LSC	133863	trnA-UGC	IRA
	F	19	6097	rps16_trnQ-UUG	LSC	6153	rps16_trnQ-UUG	LSC
	F	19	29938	psbM_trnD-GUC	LSC	117791	ndhI	SSC
	F	19	30853	trnE-UUC_trnT-GGU	LSC	30882	trnE-UUC_trnT-GGU	LSC
	F	19	117789	ndhI	SSC	125245	ycf1	SSC
	F	18	7094	trnQ-UUG_psbK	LSC	77654	rpoA	LSC
	F	18	8009	trnS-GCU	LSC	35504	trnS-UGA	LSC
	F	18	15838	rps2	LSC	60241	ycf4-cemA	LSC
	F	18	38087	trnE-UUC	LSC	40302	psaA	LSC
	F	18	44430	ycf3(intron)	LSC	81737	rps16-rps3	LSC
	P	49	101452	trnI-GAU	IRB	133407	rrn23	IRB
	P	49	102565	trnA-UGC	IRB	134520	rrn23	IRB
	P	44	114135	ccsA-ndhD	SSC	114135	ccsA-ndhD	SSC
	P	39	119076	ndhA(intron)	IRB	138508	rps12-rrn16	IRA
	P	38	43751	ycf3(intron)	LSC	138509	rps12-rrn16	IRA
	P	28	7940	psbI_trnS-GCU	LSC	45146	trnS-GGA	LSC
	P	26	86817	ycf2	IRB	86817	ycf2	IRB
	P	26	149178	ycf2	IRA	149178	ycf2	IRA
	P	22	23838	rpoB	LSC	23838	rpoB	LSC
	P	22	92887	ycf15_trnL-CAA	IRB	92913	ycf15_trnL-CAA	IRB
	P	22	143086	ycf15_trnL-CAA	IRA	143112	ycf15_trnL-CAA	IRA
	P	21	13788	atpH-atpI	LSC	13819	atpH-atpI	LSC
	P	21	14121	atpH-atpI	LSC	29938	psbM-trnD-GUC	LSC
	P	21	35434	trnS-UGA	LSC	45149	trnS-GGA	LSC
	P	20	51640	trnV-UAC	LSC	102138	trnV-UAC	IRB
	P	20	52130	atpE	LSC	52130	atpE	LSC
	P	20	73786	psbT-psbN	LSC	73814	psbT-psbN	LSC
	P	19	14123	rps7-ndhB	IRA	117791	ndhI	SSC
	P	19	26180	rpoB	LSC	26232	rpoB	LSC
	P	19	113350	ccsA	SSC	125286	ycf1	SSC
	P	18	30809	trnE-UUC	LSC	30809	trnE-UUC	LSC
	R	22	1964	trnK-UUU	LSC	1964	trnK-UUU	LSC
	R	19	81733	rps16-rps3	LSC	81733	rps16-rps3	LSC
	R	18	15833	rps2	LSC	15833	rps2	LSC
	R	18	43448	ycf3(intron)	LSC	43448	ycf3(intron)	LSC
	C	18	44349	ycf3(intron)	LSC	62793	petA-psbJ	LSC
S. diluta	F	41	6256	rps16_trnQ-UUG	LSC	6281	rps16_trnQ-UUG	LSC
	F	39	97673	rps12_trnV-GAC	IRB	119268	ndhA(intron)	SSC
	F	38	44352	ycf3(intron)	LSC	97673	rps12_trnV-GAC	IRB
	F	38	44352	ycf3(intron)	LSC	119268	ndhA(intron)	SSC
	F	26	87042	ycf2	IRB	149288	ycf2	IRA
	F	22	9500	trnG-UCC	LSC	37004	trnG-GCC	LSC
	F	22	93090	ycf15_trnL-CAA	IRA	143218	ycf15_trnL-CAA	IRA
	F	22	93116	ycf15_trnL-CAA	IRB	143244	ycf15_trnL-CAA	IRA
	F	21	8117	trnS-GCU	LSC	36087	psbC_trnS-UGA	LSC
	F	21	37275	trnM-CAU	LSC	66210	trnW-CCA_trnP-UGG	LSC
	F	20	6563	rps16_trnQ-UUG	LSC	98528	rps12_trnV-GAC	IRB
	F	20	28917	petN-psbM	LSC	28930	petN-psbM	LSC
	F	20	39291	psaB	LSC	41515	psaA	LSC
	F	20	52525	trnV-UAC	LSC	134025	trnI-GAU	IRA
	F	20	69851	clpP(intron)	LSC	128403	ycf1_trnN-GUU	IRA
	F	19	25726	rpoB	LSC	28992	petN-psbM	LSC
	F	19	47411	trnT-UGU_trnL-UAA	LSC	47430	trnT-UGU_trnL-UAA	LSC
	F	18	7235	trnQ-UUG_psbK	LSC	77835	rpoA	LSC
	P	39	119268	ndhA(intron)	SSC	138644	rps12_trnV-GAC	IRA
	P	38	44352	ycf3(intron)	LSC	138645	rps12_trnV-GAC	IRA
	P	28	8113	trnS-GCU	LSC	45716	trnS-GGA	LSC
	P	26	87042	ycf2	IRB	87042	ycf2	IRB
	P	26	149288	ycf2	IRA	149288	ycf2	IRA
	P	25	112288	rpl32_trnL-UAG	SSC	112327	rpl32_trnL-UAG	SSC
	P	24	13936	atpH-atpI	LSC	13964	atpH-atpI	LSC
	P	22	23965	rpoB	LSC	23965	rpoB	LSC
	P	22	30447	psbM_trnD-GUC	LSC	30447	psbM_trnD-GUC	LSC
	P	22	51484	ndhC_trnV-UAC	LSC	51484	ndhC_trnV-UAC	LSC
	P	22	93090	ycf15_trnL-CAA	IRB	93116	ycf15_trnL-CAA	IRB
	P	22	143218	ycf15_trnL-CAA	IRA	143244	ycf15_trnL-CAA	IRA
	P	21	36087	psbC_trnS-UGA	LSC	45719	trnS-GGA	LSC
	P	20	6563	rps16_trnQ-UUG	LSC	137808	rps12_trnV-GAC	IRA
	P	20	52525	trnV-UAC	LSC	102311	trnI-GAU	IRB
	P	20	53088	trnM-CAU_atpE	LSC	53088	trnM-CAU_atpE	LSC
	P	20	69851	clpP(intron)	LSC	107933	ycf1_trnN-GUU	IRB
	P	20	73938	psbT-psbN	LSC	73966	psbT-psbN	LSC
	P	19	75167	petB(intron)	LSC	123716	ycf1	SSC
	P	18	6272	rps16_trnQ-UUG	LSC	6272	rps16_trnQ-UUG	LSC
	P	18	6272	rps16_trnQ-UUG	LSC	6297	rps16_trnQ-UUG	LSC
	P	18	6297	rps16_trnQ-UUG	LSC	6297	rps16_trnQ-UUG	LSC
	R	21	5300	rps16	LSC	5300	rps16	LSC
	R	21	69857	clpP(intron)	LSC	69857	clpP(intron)	LSC
	R	20	46984	rps4_trnT-UGU	LSC	46984	rps4_trnT-UGU	LSC
	R	19	5307	rps16(intron)	LSC	5307	rps16(intron)	LSC
	R	19	26872	rpoB_trnC-GCA	LSC	26872	rpoB_trnC-GCA	LSC
	R	19	46049	rps4_trnS-GGA	LSC	46049	rps4_trnS-GGA	LSC
	R	19	59791	ycf4-psaI	LSC	59791	ycf4-psaI	LSC
	R	19	63300	petA-psbJ	LSC	63300	petA-psbJ	LSC
	R	19	119684	ndhA(intron)	SSC	119684	ndhA(intron)	SSC
S. erythrostica	F	39	97745	rps12_trnV-GAC	IRB	119236	ndhA	IRB
	F	38	43743	ycf3	LSC	97745	rps12_(trnV-GAC	IRB
	F	38	43743	ycf3	LSC	119236	ndhA	IRB
	F	26	87145	ycf2	IRB	149238	ycf2	IRA
	F	25	7830	trnS-GCU_trnG-UCC	LSC	7841	trnS-GCU_trnG-UCC	LSC
	F	24	116755	psaC_(ndhE	SSC	116808	ndhE	SSC
	F	22	9023	trnG-UCC	LSC	36347	trnG-GCC	LSC
	F	22	93190	ycf15_trnL-CAA	IRB	143171	trnL-CAA_ycf15	IRA
	F	22	93216	ycf15_trnL-CAA	IRB	143197	trnL-CAA_ycf15	IRA
	F	21	7695	trnS-GCU	LSC	35433	trnS-UGA	LSC
	F	21	36588	trnfM-CAU	LSC	66426	trnW-CCA_trnP-UGG	LSC
	F	20	52226	trnV-UAC	LSC	134039	trnA-UGC	LSC
	F	19	112691	rpl32_trnL-UAG	SSC	112708	rpl32_trnL-UAG	SSC
	F	18	6846	trnQ-UUG_(psbK	LSC	77911	rpoA	LSC
	F	18	7760	trnS-GCU	LSC	35501	trnS-UGA_trnS-UGA_psbZ	LSC
	F	18	38057	psaB	LSC	40272	psaA	LSC
	F	18	101267	trnI-GAU	IRB	128672	trnN-GUU	SSC
	F	18	101675	trnI-GAU	IRB	102777	trnA-UGC	IRB
	F	18	107719	trnN-GUU	IRB	135124	trnI-GAU	IRA
	F	18	133614	trnA-UGC	IRA	134716	trnI-GAU	IRA
	F	17	2450	trnK-UUU	LSC	125399	ycf1	SSC
	P	39	119236	ndhA	SSC	138625	trnV-GAC_rps12	IRA
	P	38	43743	ycf3	LSC	138626	trnV-GAC_rps12	IRA
	P	28	7691	trnS-GCU	LSC	45021	trnS-GGA	LSC
	P	26	87145	ycf2	IRB	87145	ycf2	IRB
	P	26	149238	ycf2	IRA	149238	ycf2	IRA
	P	24	13483	atpH_atpI	LSC	13516	atpH_atpI	LSC
	P	22	23516	rpoB	LSC	23516	rpoB	LSC
	P	22	29974	psbM_trnD-GUC	LSC	29974	psbM_trnD-GUC	LSC
	P	22	93190	ycf15_trnL-CAA	IRB	93216	ycf15_trnL-CAA	IRB
	P	22	143171	trnL-CAA_ycf15	IRA	143197	trnL-CAA_ycf15	IRA
	P	21	35433	trnS-UGA	LSC	45024	trnS-GGA	LSC
	P	20	52226	trnV-UAC	LSC	102350	trnA-UGC	IRB
	P	20	52781	atpE	LSC	52781	atpE	LSC
	P	20	74076	psbT_psbN	LSC	74104	psbT_psbN_ psbN	LSC
	P	19	25858	rpoB	LSC	25910	rpoB	LSC
	P	19	112335	rpl32_trnL-UAG	SSA	112369	rpl32_trnL-UAG	SSA
	P	18	276	trnH-GUG_psbA	LSC	321	trnH-GUG_psbA	LSC
	P	18	30741	trnE-UUC_trnT-GGU	LSC	30741	trnE-UUC_trnT-GGU	LSC
	P	18	101267	trnI-GAU	IRB	107719	trnN-GUU	IRB
	P	18	101675	trnI-GAU	IRB	133614	trnA-UGC	SSC
	P	18	102777	trnA-UGC	IRB	134716	trnI-GAU	SSC
	P	18	128672	trnN-GUU	SSC	135124	trnI-GAU	SSC
	P	17	3734	trnK-UUU	LSC	19572	rpoC2	LSC
	P	17	9070	trnG-UCC_trnR-UCU	LSC	119600	ndhA	IRB
	R	18	43440	ycf3	LSC	43440	ycf3	LSC
	R	18	76045	petB	LSC	76045	petB	LSC
	R	17	4370	trnK-UUU_rps16	LSC	4370	trnK-UUU_rps16	LSC
	C	17	136	trnH-GUG_psbA	LSC	13791	atpH-atpI	LSC
S. franchetiana	F	39	97969	rps12_trnV-GAC	IRB	119584	ndhA	SSC
	F	38	44376	ycf3	LSC	97969	rps12_trnV-GAC	IRB
	F	38	44376	ycf3	LSC	119584	ndhA	SSC
	F	31	216	trnH-GUG_psbA	LSC	244	trnH-GUG_psbA	LSC
	F	26	87339	ycf2	IRB	149629	ycf2	IRA
	F	22	9537	trnG-UCC	LSC	37015	trnG-GCC	LSC
	F	22	93387	ycf15_trnL-CAA	IRB	143559	trnL-CAA_ycf15	IRA
	F	22	93413	ycf15_trnL-CAA	IRB	143585	trnL-CAA_ycf15	IRA
	F	21	8161	trnS-GCU	LSC	36106	trnS-UGA	LSC
	F	21	37285	trnfM-CAU	LSC	66509	trnW-CCA_trnP-UGG	LSC
	F	20	6597	rps16_trnQ-UUG	LSC	98824	rps12_trnV-GAC	IRB
	F	20	28951	petN-psbM	LSC	28964	petN-psbM	LSC
	F	20	39301	psaB	LSC	41525	psaA	LSC
	F	20	47467	trnT-UGU_trnL-UAA	LSC	48232	trnL-UAA	LSC
	F	20	52559	trnV-UAC	LSC	134367	trnA-UGC	IRA
	F	20	70147	clpP	LSC	128745	ycf1_trnN-GUU	IRA
	F	19	5748	rps16	LSC	60812	ycf4-cemA	LSC
	F	18	5335	rps16	LSC	5362	rps16	LSC
	F	18	7279	trnQ-UUG_psbK	LSC	78134	rpoA	LSC
	F	18	8226	trnS-GCU	LSC	36176	trnS-UGA_psbZ	LSC
	F	18	12216	atpF	LSC	114229	ccsA	SSC
	P	39	119584	ndhA	SSC	138986	trnV-GAC-rps12	IRA
	P	38	44376	ycf3	LSC	138987	trnV-GAC_rps12	IRA
	P	28	8157	trnS-GCU	IRB	45720	trnS-GGA	LSC
	P	26	87339	ycf2	IRA	87339	ycf2	IRB
	P	26	149629	ycf2	IRA	149629	ycf2	IRA
	P	25	112594	rpl32_trnL-UAG	SSC	112633	rpl32_trnL-UAG	SSC
	P	24	13973	atpH_atpI	LSC	14001	atpH-atpI	LSC
	P	22	24001	rpoB	LSC	24001	rpoB	LSC
	P	22	30470	psbM_trnD-GUC	LSC	30470	psbM_trnD-GUC	LSC
	P	22	51510	ndhC_trnV-UAC	LSC	51510	ndhC_trnV-UAC	LSC
	P	22	93387	ycf15_trnL-CAA	IRB	93413	ycf15_trnL-CAA	IRB
	P	22	143559	trnL-CAA_ycf15	IRA	143585	trnL-CAA_ycf15	IRA
	P	21	36106	trnS-UGA	LSC	45723	trnS-GGA	LSC
	P	20	6597	rps16_trnQ-UUG	LSC	138150	trnV-GAC_rps12	IRA
	P	20	52559	trnV-UAC	LSC	102607	trnA-UGC	SSC
	P	20	53122	atpE	LSC	53122	atpE	LSC
	P	20	70147	clpP	LSC	108229	trnN-GUU_ycf1	IRB
	P	20	74236	psbT-psbN	LSC	74264	psbT-psbN	LSC
	P	19	75466	petB	LSC	124046	ycf1	SSC
	P	18	6331	rps16_trnQ-UUG	LSC	6331	rps16_trnQ-UUG	LSC
	R	27	42874	psaA-ycf3	LSC	42874	psaA-ycf3	LSC
	R	21	70153	clpP	LSC	70153	clpP	LSC
	R	20	46988	rps4_trnT-UGU	LSC	46988	rps4_trnT-UGU	LSC
	R	20	63333	petA-psbJ	LSC	63333	petA-psbJ	LSC
	R	19	5357	rps16	LSC	5357	rps16	LSC
	R	19	26908	rpoB_trnC-GCA	LSC	26908	rpoB_trnC-GCA	LSC
	R	19	46053	trnS-GGA_rps4	LSC	46053	trnS-GGA_rps4	LSC
	R	19	59821	(psaI-ycf4	LSC	59821	psaI-ycf4	LSC
S. hispidicalyx	F	39	94763	rps12-rrn16	IRB	116041	ndhA	SSC
	F	38	42437	ycf3	LSC	94763	rps12_rrn16	IRB
	F	38	42437	ycf3	LSC	116041	ndhA	SSC
	F	28	29440	trnE-UUC_trnT-GGU	LSC	29466	trnE-UUC_trnT-GGU	LSC
	F	27	7745	trnS-GCU_trnG-UCC	LSC	7768	trnS-GCU_trnG-UCC	LSC
	F	23	113570	psaC-ndhE	SSC	113622	ndhE	SSC
	F	22	8595	trnG-UCC	LSC	35134	trnG-GCC	LSC
	F	22	90184	ycf15_trnL-CAA	IRB	139985	trnL-CAA_ycf15	IRA
	F	22	90210	ycf15_trnL-CAA	IRB	140011	trnL-CAA_ycf15	IRA
	F	21	7185	trnS-GCU	LSC	34202	trnS-UGA	LSC
	F	21	28675	psbM_trnD-GUC	LSC	28695	psbM_trnD-GUC	LSC
	F	21	35333	trnfM-CAU	LSC	64393	trnW-CCA_trnP-UGG	LSC
	F	20	37349	psaB	LSC	39573	psaA	LSC
	F	20	50352	trnV-UAC	LSC	130808	trnA-UGC	IRA
	F	19	7317	trnS-GCU_trnG-UCC	LSC	7335	trnS-GCU_trnG-UCC	LSC
	F	19	103938	rrn5_trnR-ACG	IRB	103950	rrn5_trnR-ACG	IRB
	F	19	126248	trnR-ACG_rrn5	IRA	126260	trnR-ACG_rrn5	IRA
	F	18	6356	trnQ-UUG_psbK	LSC	75267	rpoA	LSC
	F	18	7250	trnS-GCU	LSC	34272	trnS-UGA_psbZ	LSC
	F	18	7750	trnS-GCU_trnG-UCC	LSC	7796	trnS-GCU_trnG-UCC	LSC
	F	18	7773	trnS-GCU_trnG-UCC	LSC	7796	trnS-GCU_trnG-UCC	LSC
	F	18	36799	psaB	LSC	39014	psaA	LSC
	P	48	111269	ccsA-ndhD	SSC	111269	ccsA_ndhD	SSC
	P	39	116041	ndhA	SSC	135415	rrn16_rps12	IRA
	P	38	42437	ycf3	LSC	135416	rrn16_rps12	IRA
	P	28	7181	trnS-GCU	LSC	43848	trnS-GGA	LSC
	P	27	13003	atpH-atpI	LSC	13034	atpH_atpI	LSC
	P	24	109360	rpl32_trnL-UAG	SSC	109401	rpl32_trnL-UAG	SSC
	P	22	22325	rpoB	LSC	22325	rpoB	LSC
	P	22	90184	ycf15_trnL-CAA	IRB	90210	ycf15_trnL-CAA	IRB
	P	22	118938	ndhH_rps15	SSC	118977	ndhH_rps15	SSC
	P	22	139985	trnL-CAA_ycf15	SSC	140011	trnL-CAA_ycf15	IRA
	P	21	34202	trnS-UGA	LSC	43851	trnS-GGA	LSC
	P	20	50352	trnV-UAC	LSC	99389	trnA-UGC	IRB
	P	20	71370	psbT_psbN	LSC	71398	psbT_psbN	LSC
	P	19	103938	rrn5_trnR-ACG	IRB	126248	trnR-ACG_rrn5	IRA
	P	19	103950	rrn5_trnR-ACG	IRB	126260	trnR-ACG_rrn5	IRA
	P	18	301	trnH-GUG_psbA	LSC	346	trnH-GUG_psbA	LSC
	P	18	29409	trnE-UUC_trnT-GGU	LSC	29409	trnE-UUC_trnT-GGU	LSC
	R	27	71551	psbN_psbH	LSC	71551	psbN_psbH	LSC
	R	23	47470	trnF-GAA_ndhJ	LSC	47470	trnF-GAA_ndhJ	LSC
	R	21	80937	rps19_rpl2	IRB	80937	rps19_rpl2	IRB
	R	21	149259	rpl2_rps19	IRA	149259	rpl2_rps19	IRA
	R	19	13584	atpI	LSC	13584	atpI	LSC
	R	18	7562	trnS-GCU_trnG-UCC	LSC	7562	trnS-GCU_trnG-UCC	LSC
	R	18	41198	psaA_ycf3	LSC	135142	rrn16_rps12	IRA
	R	18	42134	ycf3	LSC	42134	ycf3	LSC
	C	21	80937	rps19_rpl2	IRB	149259	rpl2_rps19	IRA
	C	18	41198	psaA_ycf3	LSC	95057	rps12_rrn16	IRB
S. kouitchensis	F	39	98000	rps12_trnV-GAC	IRB	119610	ndhA	SSC
	F	38	44358	ycf3	LSC	98000	rps12_trnV-GAC	IRB
	F	38	44358	ycf3	LSC	119610	ndhA	SSC
	F	28	122896	rps15_ycf1	SSC	122910	rps15_ycf1	SSC
	F	26	87370	ycf2	LSC	149676	ycf2	IRA
	F	22	9500	trnG-UCC	LSC	36996	trnG-GCC	LSC
	F	22	93418	ycf15_trnL-CAA	IRB	143606	trnL-CAA_ycf15	IRA
	F	22	93444	ycf15_trnL-CAA	IRB	143632	trnL-CAA_ycf15	IRA
	F	21	8124	trnS-GCU	LSC	36087	trnS-UGA	LSC
	F	21	37267	trnfM-CAU	LSC	66511	trnP-UGG	LSC
	F	20	6560	rps16_trnQ-UUG	LSC	98855	rps12_trnV-GAC	IRB
	F	20	28921	petN_psbM	LSC	28934	petN_psbM	LSC
	F	20	39283	psaB	LSC	41507	psaA	LSC
	F	20	52557	trnV-UAC	LSC	134414	trnA-UGC	IRA
	F	19	5714	rps16	LSC	60810	ycf4_cemA	LSC
	F	19	15965	rps2_rpoC2	LSC	60805	ycf4_cemA	LSC
	F	19	47424	trnT-UGU_trnL-UAA	LSC	47443	trnT-UGU_trnL-UAA	LSC
	F	19	60815	ycf4_cemA	LSC	112168	ndhF_rpl32	SSC
	F	19	67697	rpl33_rps18	LSC	67716	rpl33_rps18	LSC
	F	18	7242	trnQ-UUG_psbK	LSC	78161	rpoA	LSC
	F	18	8189	trnS-GCU	LSC	36157	trnS-UGA_psbZ	LSC
	P	39	119610	ndhA	SSC	139033	trnV-GAC_rps12	IRA
	P	38	44358	ycf3	LSC	139034	trnV-GAC_rps12	IRA
	P	28	8120	trnS-GCU	LSC	45729	trnS-GGA	LSC
	P	26	87370	ycf2	IRB	87370	ycf2	LSC
	P	26	149676	ycf2	IRA	149676	ycf2	IRA
	P	25	112627	rpl32_trnL-UAG	SSC	112666	rpl32_trnL-UAG	SSC
	P	24	13936	atpH_atpI	LSC	13964	atpH_atpI	LSC
	P	22	23967	rpoB	LSC	23967	rpoB	LSC
	P	22	30453	psbM_trnD-GUC	LSC	30453	psbM_trnD-GUC	LSC
	P	22	51516	ndhC_trnV-UAC	LSC	51516	ndhC_trnV-UAC	LSC
	P	22	93418	ycf15_trnL-CAA	IRB	93444	ycf15_trnL-CAA	IRB
	P	22	143606	trnL-CAA_ycf15	IRA	143632	trnL-CAA_ycf15	IRA
	P	21	36087	trnS-UGA	LSC	45732	trnS-GGA	LSC
	P	20	6560	rps16_trnQ-UUG	LSC	138197	trnV-GAC_rps12	IRA
	P	20	52557	trnV-UAC	LSC	102638	trnA-UGC	IRB
	P	20	53120	atpE	LSC	53120	atpE	LSC
	P	20	74264	psbT_psbN	LSC	74292	psbT_psbN	LSC
	P	18	6291	rps16_trnQ-UUG	LSC	6291	rps16_trnQ-UUG	LSC
	R	27	42856	psaA_ycf3	LSC	42856	psaA_ycf3	LSC
	R	21	4964	trnK-UUU_rps16	LSC	4964	trnK-UUU_rps16	LSC
	R	21	5316	rps16	LSC	5316	rps16	LSC
	R	20	46997	rps4_trnT-UGU	LSC	46997	rps4_trnT-UGU	LSC
	R	20	63324	petA_psbJ	LSC	63324	petA_psbJ	LSC
	R	19	5323	rps16	LSC	5323	rps16	LSC
	R	19	26874	rpoB_trnC-GCA	LSC	26874	rpoB_trnC-GCA	LSC
	R	19	46062	trnS-GGA_rps4	LSC	46062	trnS-GGA_rps4	LSC
	R	19	59818	psaI_ycf4	LSC	59818	psaI_ycf4	LSC
	R	19	80944	rpl14_rpl16	LSC	80944	rpl14_rpl16	LSC
S. leducii	F	41	107332	trnR-ACG_trnN-GUU	LSC	107342	trnR-ACG_trnN-GUU	IRB
	F	41	128682	trnN-GUU_trnR-ACG	IRA	128692	trnN-GUU_trnR-ACG	SSC
	F	39	97439	rps12_trnV-GAC	IRB	119101	ndhA	SSC
	F	38	43750	ycf3	LSC	97439	rps12_trnV-GAC	IRB
	F	38	43750	ycf3	LSC	119101	ndhA	SSC
	F	34	98274	rps12_trnV-GAC	IRB	98292	rps12_trnV-GAC	IRB
	F	34	137739	trnV-GAC_rps12	IRA	137757	trnV-GAC_rps12	IRA
	F	31	107332	trnR-ACG_trnN-GUU	IRB	107352	trnR-ACG_trnN-GUU	IRB
	F	31	128682	trnN-GUU_trnR-ACG	IRA	128702	trnN-GUU_trnR-ACG	IRA
	F	26	86817	ycf2	LSC	149222	ycf2	IRA
	F	22	9132	trnG-UCC	LSC	36392	trnG-GCC	LSC
	F	22	92865	ycf15_trnL-CAA	IRB	143152	trnL-CAA_ycf15	IRA
	F	22	92891	ycf15_trnL-CAA	IRB	143178	trnL-CAA_ycf15	IRA
	F	21	7792	trnS-GCU	LSC	35466	trnS-UGA	LSC
	F	21	36646	trnfM-CAU	LSC	65984	trnP-UGG	LSC
	F	21	107332	trnR-ACG_trnN-GUU	IRB	107362	trnR-ACG_trnN-GUU	IRB
	F	21	128682	trnN-GUU_trnR-ACG	IRA	128712	trnN-GUU_trnR-ACG	IRA
	F	20	51858	trnV-UAC	LSC	133949	trnA-UGC	IRA
	F	19	75682	petB_petD	LSC	111991	rpl32_trnL-UAG	SSC
	F	18	6879	trnQ-UUG_psbK	LSC	77581	rpoA	LSC
	F	18	7857	trnS-GCU	LSC	35536	trnS-UGA_psbZ	LSC
	P	48	114137	ccsA_ndhD	SSC	114137	ccsA_ndhD	SSC
	P	41	107332	trnR-ACG_trnN-GUU	IRB	128682	trnN-GUU_trnR-ACG	IRA
	P	41	107342	trnR-ACG_trnN-GUU	IRB	128692	trnN-GUU_trnR-ACG	IRA
	P	39	119101	ndhA	SSC	138587	trnV-GAC_rps12	IRA
	P	38	43750	ycf3	LSC	138588	trnV-GAC_rps12	IRA
	P	34	98274	rps12_trnV-GAC	IRB	137739	trnV-GAC_rps12	IRA
	P	34	98292	rps12_trnV-GAC	IRB	137757	trnV-GAC_rps12	IRA
	P	31	107332	trnR-ACG_trnN-GUU	IRB	128682	trnN-GUU_trnR-ACG	IRA
	P	31	107352	trnR-ACG_trnN-GUU	IRB	128702	trnN-GUU_trnR-ACG	IRA
	P	28	7788	trnS-GCU	LSC	45166	trnS-GGA	LSC
	P	26	86817	ycf2	LSC	86817	ycf2	LSC
	P	26	149222	ycf2	IBA	149222	ycf2	IRA
	P	24	13584	atpH_atpI	LSC	13612	atpH_atpI	LSC
	P	23	112062	rpl32_trnL-UAG	SSC	112099	rpl32_trnL-UAG	SSC
	P	22	23618	rpoB	LSC	23618	rpoB	LSC
	P	22	92865	ycf15_trnL-CAA	IRB	92891	ycf15_trnL-CAA	IRB
	P	22	143152	trnL-CAA_ycf15	IRA	143178	trnL-CAA_ycf15	IRA
	P	21	35466	trnS-UGA	LSC	45169	trnS-GGA	LSC
	P	21	107332	trnR-ACG_trnN-GUU	IRB	128682	trnN-GUU_trnR-ACG	IRA
	P	21	107362	trnR-ACG_trnN-GUU	IRB	128712	trnN-GUU_trnR-ACG	IRA
	P	20	51858	trnV-UAC	LSC	102096	trnA-UGC	IRB
	P	20	52396	atpE	LSC	52396	atpE	LSC
	P	20	73717	psbT_psbN	LSC	73745	psbT_psbN	LSC
	P	18	279	trnH-GUG_psbA	LSC	324	trnH-GUG_psbA	LSC
	R	25	116378	psaC_ndhE	SSC	116378	psaC_ndhE	SSC
	R	23	48855	trnF-GAA_ndhJ	LSC	48855	trnF-GAA_ndhJ	LSC
	R	20	80395	rpl14_rpl16	LSC	80395	rpl14_rpl16	LSC
	R	18	30067	psbM_trnD-GUC	LSC	30067	psbM_trnD-GUC	LSC
S. macrosperma	F	39	97419	rps12_trnV-GAC	IRB	118949	ndhA	SSC
	F	38	43702	ycf3	LSC	97419	rps12_trnV-GAC	IRB
	F	38	43702	ycf3	LSC	118949	ndhA	SSC
	F	26	86827	ycf2	IRB	148932	ycf2	IRA
	F	24	116377	psaC_ndhE	SSC	116424	ndhE	SSC
	F	22	9140	trnG-UCC	LSC	36367	trnG-GCC	LSC
	F	22	92848	ycf15_trnL-CAA	IRB	142889	trnL-CAA_ycf15	IRA
	F	22	92874	ycf15_trnL-CAA	IRB	142915	trnL-CAA_ycf15	IRA
	F	21	7784	trnS-GCU	LSC	35444	trnS-UGA	LSC
	F	21	36623	trnfM-CAU	LSC	66126	trnW-CCA_trnP-UGG	LSC
	F	20	38639	psaB	LSC	40863	psaA	LSC
	F	20	51736	trnV-UAC	LSC	133693	trnA-UGC	IRA
	F	20	69737	clpP	LSC	128073	ycf1_trnN-GUU	IRA
	F	18	4805	trnK-UUU_rps16	LSC	45113	trnS-GGA_rps4	LSC
	F	18	6949	trnQ-UUG_psbK	LSC	77710	rpoA	LSC
	F	18	7849	trnS-GCU	LSC	35514	trnS-UGA_psbZ	LSC
	F	18	38089	psaB	LSC	40304	psaA	LSC
	P	48	114101	ccsA_ndhD	SSC	114101	ccsA_ndhD	SSC
	P	39	118949	ndhA	SSC	138327	trnV-GAC_rps12	IRA
	P	38	43702	ycf3	LSC	138328	trnV-GAC_rps12	IRA
	P	28	7780	trnS-GCU	LSC	45071	trnS-GGA	LSC
	P	26	86827	ycf2	IRB	86827	ycf2	IRA
	P	26	148932	ycf2	IRA	148932	ycf2	IRA
	P	22	23635	rpoB	LSC	23635	rpoB	LSC
	P	22	30092	psbM_trnD-GUC	LSC	30092	psbM_trnD-GUC	LSC
	P	22	92848	ycf15_trnL-CAA	IRB	92874	ycf15_trnL-CAA	IRB
	P	22	112008	rpl32_trnL-UAG	SSC	112044	rpl32_trnL-UAG	SSC
	P	22	142889	trnL-CAA_ycf15	IRA	142915	trnL-CAA_ycf15	IRA
	P	21	35444	trnS-UGA	LSC	45074	trnS-GGA	LSC
	P	20	51736	trnV-UAC	LSC	102072	trnA-UGC	IRB
	P	20	52300	atpE	LSC	52300	atpE	LSC
	P	20	61446	cemA	LSC	61479	cemA_petA	LSC
	P	20	69737	clpP	LSC	107692	trnN-GUU_ycf1	IRB
	P	20	73809	psbT_psbN	LSC	73837	psbT_psbN	LSC
	P	18	278	rps19_psbA	LSC	323	rps19_psbA	LSC
	P	18	13609	atpH_atpI	LSC	13631	atpH_atpI	LSC
	P	18	30866	trnE-UUC_trnT-GGU	LSC	30866	trnE-UUC_trnT-GGU	LSC
	R	21	69743	clpP	LSC	69743	clpP	LSC
	R	20	21942	rpoC1	LSC	21942	rpoC1	LSC
	R	20	62881	petA_psbJ	LSC	62881	petA_psbJ	LSC
	R	19	45397	trnS-GGA_rps4	LSC	45397	trnS-GGA_rps4	LSC
	R	19	59405	psaI_ycf4	LSC	59405	psaI_ycf4	LSC
	R	19	119359	ndhA	SSC	119359	ndhA	SSC
	R	18	26406	rpoB_trnC-GCA	LSC	119932	ndhA	SSC
	R	18	42460	psaA_ycf3	LSC	138054	trnV-GAC_rps12	IRA
	R	18	43399	ycf3	LSC	43399	ycf3	LSC
	R	18	51852	trnV-UAC_trnM-CAU	LSC	51852	trnV-UAC_trnM-CAU	LSC
	C	19	13929	atpH_atpI	LSC	119362	ndhA	SSC
	C	18	42460	psaA_ycf3	LSC	97713	rps12_trnV-GAC	IRB
S. multicaulis	F	39	96987	rps12_trnV-GAC	IRB	118633	ndhA	SSC
	F	38	43790	ycf3	LSC	96987	rps12_trnV-GAC	IRB
	F	38	43790	ycf3	LSC	118633	ndhA	SSC
	F	24	116079	psaC_ndhE	SSC	116126	ndhE	SSC
	F	22	9358	trnG-UCC	LSC	36411	trnG-GCC	LSC
	F	22	92403	ycf15_trnL-CAA	IRB	142634	trnL-CAA_ycf15	IRA
	F	22	92429	ycf15_trnL-CAA	IRB	142660	trnL-CAA_ycf15	IRA
	F	21	7996	trnS-GCU	LSC	35466	trnS-UGA	LSC
	F	21	36667	trnfM-CAU	LSC	65882	trnP-UGG	LSC
	F	20	38691	psaB	LSC	40915	psaA	LSC
	F	20	51924	trnV-UAC	LSC	133439	trnA-UGC	IRA
	F	20	69511	clpP	LSC	127773	ycf1_trnN-GUU	IRA
	F	19	46905	trnT-UGU_trnL-UAA	LSC	47651	trnL-UAA	LSC
	F	18	7098	trnQ-UUG_psbK	LSC	77431	rpoA	LSC
	F	18	8061	trnS-GCU	LSC	35536	trnS-UGA_psbZ	LSC
	F	18	38141	psaB	LSC	40356	psaA	LSC
	F	18	83103	rps19_rpl2	IRB	119053	ndhA	SSC
	F	18	100543	trnI-GAU	IRB	128053	trnN-GUU	IRA
	F	18	100951	trnI-GAU	IRB	102053	trnA-UGC	IRB
	P	48	113750	ccsA_ndhD	SSC	113750	ccsA_ndhD	SSC
	P	39	118633	ndhA	SSC	138059	trnV-GAC_rps12	IRA
	P	38	43790	ycf3	LSC	138060	trnV-GAC_rps12	IRA
	P	28	7992	trnS-GCU	LSC	45189	trnS-GGA	LSC
	P	27	13801	atpH_atpI	LSC	13832	atpH_atpI	LSC
	P	23	111641	rpl32_trnL-UAG	SSC	111681	rpl32_trnL-UAG	SSC
	P	22	23822	rpoB	LSC	23822	rpoB	LSC
	P	22	30115	psbM_trnD-GUC	LSC	30115	psbM_trnD-GUC	LSC
	P	22	92403	ycf15_trnL-CAA	IRB	92429	ycf15_trnL-CAA	IRB
	P	22	142634	trnL-CAA_ycf15	IRA	142660	trnL-CAA_ycf15	IRA
	P	21	35466	trnS-UGA	LSC	45192	trnS-GGA	LSC
	P	20	9674	trnR-UCU_atpA	LSC	9674	trnR-UCU_atpA	LSC
	P	20	51924	trnV-UAC	LSC	101626	trnA-UGC	IRB
	P	20	52480	atpE	LSC	52480	atpE	LSC
	P	20	69511	clpP	LSC	107292	trnN-GUU_ndhF	IRB
	P	20	73545	psbT_psbN	LSC	73573	psbT_psbN	LSC
	P	18	311	trnH-GUG_psbA	LSC	356	trnH-GUG_psbA	LSC
	P	18	16145	rpoC2	LSC	70478	clpP	LSC
	P	18	30696	trnE-UUC_trnT-GGU	LSC	30696	trnE-UUC_trnT-GGU	LSC
	P	18	59388	psaI_ycf4	LSC	59457	psaI_ycf4	LSC
	P	18	70409	clpP	LSC	70409	clpP	LSC
	P	18	100543	trnI-GAU	IRB	107014	trnN-GUU	IRB
	P	18	100951	trnI-GAU	IRB	133014	trnA-UGC	IRA
	P	18	102053	trnA-UGC	IRB	134116	trnI-GAU	IRA
	R	20	22134	rpoC1	LSC	22134	rpoC1	LSC
	R	19	105	trnH-GUG_psbA	LSC	105	trnH-GUG_psbA	LSC
	R	19	42588	psaA_ycf3	LSC	42588	psaA_ycf3	LSC
	R	18	43487	ycf3	LSC	43487	ycf3	LSC
	R	18	50890	ndhC_trnV-UAC	LSC	50890	ndhC_trnV-UAC	LSC
	C	18	59504	psaI_ycf4	LSC	122444	ycf1	SSC
S. mussotii	F	39	97972	rps12_trnV-GAC	IRB	119587	ndhA	SSC
	F	38	44378	ycf3	LSC	97972	rps12_trnV-GAC	IRB
	F	38	44378	ycf3	LSC	119587	ndhA	SSC
	F	31	217	trnH-GUG_psbA	LSC	245	trnH-GUG_psbA	LSC
	F	26	87342	ycf2	IRB	149632	ycf2	IRA
	F	22	9540	trnG-UCC	LSC	37017	trnG-GCC	LSC
	F	22	93390	ycf15_trnL-CAA	IRB	143562	trnL-CAA_ycf15	IRA
	F	22	93416	ycf15_trnL-CAA	IRB	143588	trnL-CAA_ycf15	IRA
	F	21	8163	trnS-GCU	LSC	36108	trnS-UGA	LSC
	F	21	37287	trnfM-CAU	LSC	66512	trnP-UGG	LSC
	F	20	5749	rps16_trnQ-UUG	LSC	60815	ycf4_cemA	LSC
	F	20	6599	rps16_trnQ-UUG	LSC	98827	rps12_trnV-GAC	IRB
	F	20	28954	petN_psbM	LSC	28967	petN_psbM	LSC
	F	20	39303	psaB	LSC	41527	psaA	LSC
	F	20	47470	trnT-UGU_trnL-UAA	LSC	48235	trnL-UAA	LSC
	F	20	52562	trnV-UAC	LSC	134370	trnA-UGC	IRA
	F	20	70150	clpP	LSC	128748	ycf1_trnN-GUU	IRA
	F	18	5336	rps16_trnQ-UUG	LSC	5363	rps16_trnQ-UUG	LSC
	F	18	7281	trnQ-UUG_psbK	LSC	78137	rpoA	LSC
	F	18	8228	trnS-GCU	LSC	36178	trnS-UGA_psbZ	LSC
	P	39	119587	ndhA	SSC	138989	trnV-GAC_rps12	IRA
	P	38	44378	ycf3	LSC	138990	trnV-GAC_rps12	IRA
	P	28	8159	trnS-GCU	LSC	45723	trnS-GGA	LSC
	P	26	87342	ycf2	IRB	87342	ycf2	LSC
	P	26	149632	ycf2	IRA	149632	ycf2	IRA
	P	25	112597	rpl32_trnL-UAG	SSC	112636	rpl32_trnL-UAG	SSC
	P	24	13976	atpH_atpI	LSC	14004	atpH_atpI	LSC
	P	22	24004	rpoB	LSC	24004	rpoB	LSC
	P	22	30473	psbM_trnD-GUC	LSC	30473	psbM_trnD-GUC	LSC
	P	22	51513	ndhC_trnV-UAC	LSC	51513	ndhC_trnV-UAC	LSC
	P	22	93390	ycf15_trnL-CAA	IRB	93416	ycf15_trnL-CAA	IRB
	P	22	143562	trnL-CAA_ycf15	IRA	143588	trnL-CAA_ycf15	IRA
	P	21	36108	trnS-UGA	LSC	45726	trnS-GGA	LSC
	P	20	6599	rps16_trnQ-UUG	LSC	138153	trnV-GAC_rps12	IRA
	P	20	52562	trnV-UAC	LSC	102610	trnA-UGC	IRB
	P	20	53125	atpE	LSC	53125	atpE	LSC
	P	20	70150	clpP	LSC	108232	trnN-GUU_ycf1	IRB
	P	20	74239	psbT_psbN	LSC	74267	psbT_psbN	LSC
	P	19	75469	petB	LSC	124049	ycf1	SSC
	P	19	111665	ndhF_rpl32	SSC	112423	rpl32	SSC
	P	18	6333	rps16_trnQ-UUG	LSC	6333	rps16_trnQ-UUG	LSC
	R	27	42876	psaA_ycf3	LSC	42876	psaA_ycf3	LSC
	R	21	70156	clpP	LSC	70156	clpP	LSC
	R	20	46991	rps4_trnT-UGU	LSC	46991	rps4_trnT-UGU	LSC
	R	20	63336	petA_psbJ	LSC	63336	petA_psbJ	LSC
	R	19	5358	rps16_trnQ-UUG	LSC	5358	rps16_trnQ-UUG	LSC
	R	19	26911	rpoB_trnC-GCA	LSC	26911	rpoB_trnC-GCA	LSC
	R	19	46056	trnS-GGA_rps4	LSC	46056	trnS-GGA_rps4	LSC
	R	19	59824	psaI_ycf4	LSC	59824	psaI_ycf4	LSC
S. przewalskii	F	44	28268	petN_psbM	LSC	28290	petN_psbM	LSC
	F	40	107086	rrn5_trnR-ACG	IRB	107094	rrn5_trnR-ACG	IRB
	F	40	129644	trnR-ACG_rrn5	IRA	129652	trnR-ACG_rrn5	IRA
	F	39	97909	rps12_rrn16	IRB	119441	ndhA	SSC
	F	38	43929	ycf3	LSC	97909	rps12_rrn16	IRB
	F	38	43929	ycf3	LSC	119441	ndhA	SSC
	F	32	107086	rrn5_trnR-ACG	IRB	107102	rrn5_trnR-ACG	IRB
	F	32	129644	trnR-ACG_rrn5	IRA	129660	trnR-ACG_rrn5	IRA
	F	26	87283	ycf2	IRB	149469	ycf2	IRA
	F	24	107086	rrn5_trnR-ACG	IRB	107110	rrn5_trnR-ACG	IRB
	F	24	116833	psaC_ndhE	SSC	116888	ndhE	SSC
	F	24	129644	trnR-ACG_rrn5	IRA	129668	trnR-ACG_rrn5	IRA
	F	22	9021	trnG-UCC	LSC	36556	trnG-GCC	LSC
	F	22	28268	petN_psbM	LSC	28312	petN_psbM	LSC
	F	22	51291	ndhC_trnV-UAC	LSC	51313	ndhC_trnV-UAC	LSC
	F	22	93328	ycf15_trnL-CAA	IRB	143402	trnL-CAA_ycf15	IRA
	F	22	93354	ycf15_trnL-CAA	IRB	143428	trnL-CAA_ycf15	IRA
	F	21	7731	trnS-GCU	LSC	35643	trnS-UGA	LSC
	F	21	36773	trnfM-CAU	LSC	66543	trnW-CCA_trnP-UGG	LSC
	F	20	52380	trnV-UAC	LSC	134206	trnA-UGC	IRA
	F	18	6877	trnQ-UUG_psbK	LSC	78047	rpoA	LSC
	F	18	7796	trnS-GCU	LSC	35711	trnS-UGA_psbZ	LSC
	P	40	107086	rrn5_trnR-ACG	IRB	129644	trnR-ACG_rrn5	IRA
	P	40	107094	rrn5_trnR-ACG	IRB	129652	trnR-ACG_rrn5	IRA
	P	39	119441	ndhA	SSC	138830	rrn16_rps12	IRA
	P	38	43929	ycf3	LSC	138831	rrn16_rps12	IRA
	P	32	107086	rrn5_trnR-ACG	IRB	129644	trnR-ACG_rrn5	IRA
	P	32	107102	rrn5_trnR-ACG	IRB	129660	trnR-ACG_rrn5	IRA
	P	32	114522	ccsA_ndhD	SSC	114522	ccsA_ndhD	SSC
	P	28	7727	trnS-GCU	LSC	45321	trnS-GGA	LSC
	P	26	87283	ycf2	IRB	87283	ycf2	IRB
	P	26	149469	ycf2	IRA	149469	ycf2	IRA
	P	24	13486	atpH_atpI	LSC	13519	atpH_atpI	LSC
	P	24	107086	rrn5_trnR-ACG	IRB	129644	trnR-ACG_rrn5	IRA
	P	24	107110	rrn5_trnR-ACG	IRB	129668	trnR-ACG_rrn5	LSC
	P	22	23525	rpoB	LSC	23525	rpoB	LSC
	P	22	30057	psbM_trnD-GUC	LSC	30057	psbM_trnD-GUC	LSC
	P	22	93328	ycf15_trnL-CAA	IRB	93354	ycf15_trnL-CAA	IRB
	P	22	143402	trnL-CAA_ycf15	IRA	143428	trnL-CAA_ycf15	IRA
	P	21	35643	trnS-UGA	LSC	45324	trnS-GGA	LSC
	P	20	52380	trnV-UAC	LSC	102552	trnA-UGC	IRB
	P	20	52935	atpE	LSC	52935	atpE	LSC
	P	20	74236	psbT_psbN	LSC	74264	psbT_psbN	LSC
	P	19	112535	rpl32_trnL-UAG	SSC	112568	rpl32_trnL-UAG	SSC
	P	18	305	trnH-GUG_psbA	LSC	350	trnH-GUG_psbA	LSC
	P	18	7472	psbK_psbI	LSC	63348	petA_psbJ	LSC
	R	20	32123	trnT-GGU_psbD	LSC	32123	trnT-GGU_psbD	LSC
	R	19	32122	trnT-GGU_psbD	LSC	32122	trnT-GGU_psbD	LSC
	R	18	15518	rps2_rpoC2	LSC	15518	rps2_rpoC2	LSC
S. punicea	F	39	97946	rps12_trnV-GAC	IRB	119564	ndhG_ndhE	SSC
	F	38	44352	ycf3	LSC	97946	rps12_trnV-GAC	IRB
	F	38	44352	ycf3	LSC	119564	ndhG_ndhE	SSC
	F	32	220	trnH-GUG_psbA	LSC	248	trnH-GUG_psbA	LSC
	F	28	122851	ccsA	SSC	122865	ccsA	SSC
	F	26	87316	ycf2	IRB	149643	ycf2	IRA
	F	22	9526	trnG-UCC	LSC	36997	trnG-GCC	LSC
	F	22	93364	ycf15_trnL-CAA	IRB	143573	trnL-CAA_ycf15	IRA
	F	22	93390	ycf15_trnL-CAA	IRB	143599	trnL-CAA_ycf15	IRA
	F	21	8149	trnS-GCU	LSC	36088	trnS-UGA	LSC
	F	21	37261	trnfM-CAU	LSC	66510	trnW-CCA_trnP-UGG	LSC
	F	20	6585	rps16_trnQ-UUG	LSC	98813	rps12_trnV-GAC	IRB
	F	20	28942	petN_psbM	LSC	28955	petN_psbM	LSC
	F	20	39277	psaB	LSC	41501	psaA	LSC
	F	20	52564	trnV-UAC	LSC	134369	trnA-UGC	IRA
	F	20	68263	rps18_rpl20	LSC	80911	rpl14_rpl16	IRB
	F	20	70113	clpP	LSC	128747	ndhF_trnN-GUU	IRA
	F	19	1821	trnK-UUU	LSC	60815	ycf4_cemA	LSC
	F	19	47428	trnT-UGU_trnL-UAA	LSC	47447	trnT-UGU_trnL-UAA	LSC
	P	39	119564	ndhG_ndhE	SSC	139000	trnV-GAC_rps12	IRA
	P	38	44352	ycf3	LSC	139001	trnV-GAC_rps12	IRA
	P	28	8145	trnS-GCU	LSC	45724	trnS-GGA	LSC
	P	26	87316	ycf2	IRB	87316	ycf2	IRB
	P	26	149643	ycf2	IRA	149643	ycf2	IRA
	P	25	112578	ycf1	SSC	112617	ycf1	SSC
	P	24	13961	atpH_atpI	LSC	13989	atpH_atpI	LSC
	P	22	23988	rpoB	LSC	23988	rpoB	LSC
	P	22	30452	psbM_trnD-GUC	LSC	30452	psbM_trnD-GUC	LSC
	P	22	51515	ndhC_trnV-UAC	LSC	51515	ndhC_trnV-UAC	LSC
	P	22	93364	ycf15_trnL-CAA	IRB	93390	ycf15_trnL-CAA	IRB
	P	22	143573	trnL-CAA_ycf15	IRA	143599	trnL-CAA_ycf15	IRA
	P	21	36088	trnS-UGA	LSC	45727	trnS-GGA	LSC
	P	20	6585	rps16_trnQ-UUG	LSC	138152	trnV-GAC_rps12	IRA
	P	20	52564	trnV-UAC	LSC	102596	trnA-UGC	IRB
	P	20	53127	atpE	LSC	53127	atpE	LSC
	P	20	70113	clpP	LSC	108218	trnN-GUU_ycf1	IRB
	P	20	74201	psbT_psbN	LSC	74229	psbT_psbN	LSC
	P	19	75431	petB	LSC	124042	trnL-UAG_rpl32	SSC
	R	27	42850	psaA_ycf3	LSC	42850	psaA_ycf3	LSC
	R	21	5337	rps16	LSC	5337	rps16	LSC
	R	21	70119	clpP	LSC	70119	clpP	LSC
	R	20	46992	rps4_trnT-UGU	LSC	46992	rps4_trnT-UGU	LSC
	R	20	63334	petA_psbJ	LSC	63334	petA_psbJ	LSC
	R	19	5344	rps16	LSC	5344	rps16	LSC
	R	19	26895	rpoB_trnC-GCA	LSC	26895	rpoB_trnC-GCA	LSC
	R	19	46057	trnS-GGA_rps4	LSC	46057	trnS-GGA_rps4	LSC
	R	19	59825	psaI_ycf4	LSC	59825	psaI_ycf4	LSC
	R	19	68262	rps18_rpl20	LSC	68262	rps18_rpl20	LSC
	R	19	119980	ndhE	SSC	119980	ndhE	SSC
S. pubescens	F	39	94428	rps12_trnV-GAC	IRB	115945	ndhA	SSC
	F	38	41456	ycf3	LSC	94428	rps12_trnV-GAC	IRB
	F	38	41456	ycf3	LSC	115945	ndhA	SSC
	F	24	5611	psbK_psbI	LSC	5633	psbK_psbI	LSC
	F	23	113365	psaC_ndhE	SSC	113417	ndhE	SSC
	F	22	7438	trnG-UCC	LSC	34070	trnG-GCC	LSC
	F	22	89838	ycf15_trnL-CAA	IRB	139584	trnL-CAA_ycf15	IRA
	F	22	89864	ycf15_trnL-CAA	IRB	139610	trnL-CAA_ycf15	IRA
	F	21	6077	trnS-GCU	LSC	33200	trnS-UGA	LSC
	F	21	34331	trnfM-CAU	LSC	63371	trnW-CCA_trnP-UGG	LSC
	F	20	36347	psaB	LSC	38571	psaA	LSC
	F	20	49450	trnV-UAC	LSC	130411	trnA-UGC	IRA
	F	20	67001	clpP	LSC	124777	ycf1_trnN-GUU	SSC
	F	19	104291	trnR-ACG_trnN-GUU	IRB	104316	trnR-ACG_trnN-GUU	IRB
	F	19	125135	trnN-GUU_trnR-ACG	IRA	125160	trnN-GUU_trnR-ACG	IRA
	F	18	5180	trnQ-UUG_psbK	LSC	74945	rpoA	LSC
	F	18	6142	trnS-GCU	LSC	33270	trnS-UGA_psbZ	LSC
	F	18	35797	psaB	LSC	38012	psaA	LSC
	P	48	111045	ccsA_ndhD	SSC	111045	ccsA_ndhD	SSC
	P	39	115945	ndhA	SSC	135003	trnV-GAC_rps12	IRA
	P	38	41456	ycf3	LSC	135004	trnV-GAC_rps12	IRA
	P	33	33886	psbZ_trnG-GCC	LSC	33925	psbZ_trnG-GCC	LSC
	P	28	6073	trnS-GCU	LSC	42794	trnS-GGA	LSC
	P	23	108996	rpl32_trnL-UAG	SSC	109036	rpl32_trnL-UAG	SSC
	P	22	11876	atpH_atpI	LSC	11913	atpH_atpI	LSC
	P	22	21723	rpoB	LSC	21723	rpoB	LSC
	P	22	28058	psbM_trnD-GUC	LSC	28058	psbM_trnD-GUC	LSC
	P	22	89838	ycf15_trnL-CAA	IRB	89864	ycf15_trnL-CAA	IRB
	P	22	139584	trnL-CAA_ycf15	IRA	139610	trnL-CAA_ycf15	IRA
	P	21	33200	trnS-UGA	LSC	42797	trnS-GGA	LSC
	P	20	48488	ndhC_trnV-UAC	LSC	48488	ndhC_trnV-UAC	LSC
	P	20	49450	trnV-UAC	LSC	99039	trnA-UGC	IRB
	P	20	49996	atpE	LSC	49996	atpE	LSC
	P	20	67001	clpP	LSC	104673	trnN-GUU_ycf1	IRB
	P	20	71064	psbT_psbN	LSC	71092	psbT_psbN	LSC
	P	19	104291	trnR-ACG_trnN-GUU	IRB	125135	trnN-GUU_trnR-ACG	IRA
	P	19	104316	trnR-ACG_trnN-GUU	IRB	125160	trnN-GUU_trnR-ACG	IRA
	P	18	28831	trnE-UUC_trnT-GGU	LSC	28831	trnE-UUC_trnT-GGU	LSC
	R	25	66941	clpP	LSC	66941	clpP	LSC
	R	23	46499	trnF-GAA_ndhJ	LSC	46499	trnF-GAA_ndhJ	LSC
	R	21	60349	petA_psbJ	LSC	60349	petA_psbJ	LSC
	R	21	67007	clpP	LSC	67007	clpP	LSC
	R	20	5831	psbK_psbI	LSC	5831	psbK_psbI	LSC
	R	19	6313	trnS-GCU_trnG-UCC	LSC	116682	ndhA	SSC
	R	19	116676	ndhA	SSC	116676	ndhA	SSC
	R	18	20024	rpoC1	LSC	20024	rpoC1	LSC
	R	18	40216	psaA_ycf3	LSC	134730	trnV-GAC_rps12	IRA
	C	18	1856	trnK-UUU	LSC	60353	petA_psbJ	LSC
	C	18	40216	psaA_ycf3	LSC	94722	rps12_trnV-GAC	IRB
S. souliei	F	39	97597	rps12_trnV-GAC	IRB	119007	ndhA	SSC
	F	38	43975	ycf3	LSC	97597	rps12_trnV-GAC	IRB
	F	38	43975	ycf3	LSC	119007	ndhA	SSC
	F	31	32727	trnT-GGU_psbD	LSC	32742	trnT-GGU_psbD	LSC
	F	30	42442	psaA_ycf3	LSC	42457	psaA_ycf3	LSC
	F	26	86971	ycf2	IRB	149004	ycf2	IRA
	F	24	116399	psaC_ndhE	SSC	116454	ndhE	SSC
	F	22	9035	trnG-UCC	LSC	36581	trnG-GCC	LSC
	F	22	93016	ycf15_trnL-CAA	IRB	142937	trnL-CAA_ycf15	IRA
	F	22	93042	ycf15_trnL-CAA	IRB	142963	trnL-CAA_ycf15	IRA
	F	21	7718	trnS-GCU	LSC	35668	trnS-UGA	LSC
	F	21	27456	trnC-GCA_petN	LSC	27473	trnC-GCA_petN	LSC
	F	21	36798	trnfM-CAU	LSC	66222	trnP-UGG	LSC
	F	20	52060	trnV-UAC	LSC	133748	trnA-UGC	IRA
	F	19	30032	psbM_trnD-GUC	LSC	30051	psbM_trnD-GUC	LSC
	F	18	6862	trnQ-UUG_psbK	LSC	77734	rpoA	LSC
	F	18	7783	trnS-GCU	LSC	35736	trnS-UGA_psbZ	LSC
	F	18	32118	trnT-GGU_psbD	LSC	32121	trnT-GGU_psbD	LSC
	F	18	38267	psaB	LSC	40482	psaA	LSC
	F	18	101160	trnI-GAU	IRB	128408	trnN-GUU	IRA
	F	18	101568	trnI-GAU	IRB	102658	trnA-UGC	IRB
	P	39	119007	ndhA	SSC	138365	trnV-GAC_rps12	IRA
	P	38	43975	ycf3	LSC	138366	trnV-GAC_rps12	IRA
	P	32	114088	ccsA_ndhD	SSC	114088	ccsA_ndhD	SSC
	P	28	7714	trnS-GCU	LSC	45367	trnS-GGA	LSC
	P	26	86971	ycf2	IRB	86971	ycf2	IRB
	P	26	149004	ycf2	IRA	149004	ycf2	IRA
	P	24	13492	atpH_atpI	LSC	13525	atpH_atpI	LSC
	P	22	23530	rpoB	LSC	23530	rpoB	LSC
	P	22	30053	psbM_trnD-GUC	LSC	30053	psbM_trnD-GUC	LSC
	P	22	93016	ycf15_trnL-CAA	IRB	93042	ycf15_trnL-CAA	IRB
	P	22	142937	trnL-CAA_ycf15	IRA	142963	trnL-CAA_ycf15	IRA
	P	21	35668	trnS-UGA	LSC	45370	trnS-GGA	LSC
	P	20	52060	trnV-UAC	LSC	102233	trnA-UGC	IRB
	P	20	52615	atpE	LSC	52615	atpE	LSC
	P	20	73923	psbT_psbN	LSC	73951	psbT_psbN	LSC
	P	19	112101	rpl32_trnL-UAG	SSC	112134	rpl32_trnL-UAG	SSC
	P	18	305	trnH-GUG_psbA	LSC	350	trnH-GUG_psbA	LSC
	P	18	21706	rpoC1	LSC	125145	rps15_ycf1	SSC
	P	18	30830	trnE-UUC_trnT-GGU	LSC	30830	trnE-UUC_trnT-GGU	LSC
	P	18	65885	petG_trnW-CCA	LSC	74914	petB	LSC
	P	18	101160	trnI-GAU	IRB	107575	trnN-GUU	IRB
	R	20	32119	trnT-GGU_psbD	LSC	32119	trnT-GGU_psbD	LSC
	R	19	32118	trnT-GGU_psbD	LSC	32118	trnT-GGU_psbD	LSC
	R	19	66536	trnP-UGG_psaJ	LSC	66536	trnP-UGG_psaJ	LSC
	R	18	15523	rps2_rpoC2	LSC	15523	rps2_rpoC2	LSC
	R	18	43672	ycf3	LSC	43672	ycf3	LSC
	R	18	67496	rpl33_rps18	LSC	67496	rpl33_rps18	LSC
	R	18	75893	petB_petD	LSC	75893	petB_petD	LSC
S. tetraptera	F	39	118016	ndhI	SSC	139497	rps7	IRA
	F	38	64601	psbE_petL	LSC	118016	ndhI	SSC
	F	38	64601	psbE_petL	LSC	139497	rps7	IRA
	F	30	79442	infA_rps8	LSC	79471	infA_rps8	LSC
	F	26	16716	rpoC2	LSC	107387	trnR-ACG_trnN-GUU	IRB
	F	25	28588	petN	LSC	28599	petN	LSC
	F	22	10639	atpA	LSC	113442	ccsA	SSC
	F	22	10665	atpA	LSC	113468	ccsA	SSC
	F	22	29821	psbM_trnD-GUC	LSC	57133	accD	LSC
	F	21	26590	rpoB_trnC-GCA	LSC	26646	rpoB_trnC-GCA	LSC
	F	21	28454	trnC-GCA_petN	LSC	56208	rbcL	LSC
	F	21	57406	accD	LSC	86589	ycf2	IRB
	F	20	1489	psbA_trnK-UUU	LSC	72374	psbB	LSC
	F	20	36396	psbZ_trnG-GCC	LSC	87281	ycf2	IRB
	F	20	95208	ndhB	IRB	95228	ndhB	IRB
	F	19	34688	psbC	LSC	68417	rpl20_rps12	LSC
	F	18	1064	psbA	LSC	2166	trnK-UUU	LSC
	F	18	2574	trnK-UUU	LSC	127976	ycf1	IRA
	F	18	14926	atpI	LSC	90562	ycf2	IRB
	F	18	27561	rpoB_trnC-GCA	LSC	98195	rps12_trnV-GAC	IRB
	F	18	58883	accD_psaI	LSC	61098	cemA	LSC
	P	48	134651	trnI-GAU	IRA	134651	trnI-GAU	IRA
	P	39	6074	rps16_trnQ-UUG	LSC	139497	rps7	IRA
	P	38	6075	rps16_trnQ-UUG	LSC	64601	psbE_petL	LSC
	P	28	28450	trnC-GCA_petN	LSC	65996	trnW-CCA_trnP-UGG	LSC
	P	26	16716	rpoC2	LSC	16716	rpoC2	LSC
	P	26	107387	trnR-ACG_trnN-GUU	IRB	107387	trnR-ACG_trnN-GUU	IRB
	P	22	10639	atpA	LSC	10665	atpA	LSC
	P	22	44391	ycf3	LSC	44391	ycf3	LSC
	P	22	113442	ccsA	SSC	113468	ccsA	SSC
	P	21	56208	rbcL	LSC	65999	trnW-CCA_trnP-UGG	LSC
	P	20	72374	psbB	LSC	122620	ycf1	SSC
	P	20	72851	psbB	LSC	72851	psbB	LSC
	P	20	94371	ndhB	IRB	94399	ndhB	IRB
	P	18	1064	psbA	LSC	121945	rps15	SSC
	P	18	2166	trnK-UUU	LSC	123047	ycf1	SSC
	P	18	2574	trnK-UUU	LSC	148922	ycf2	IRA
	P	18	20696	rpoC1	LSC	20741	rpoC1	LSC
	P	18	40979	psaA	LSC	57222	accD	LSC
	P	18	51475	trnV-UAC	LSC	51475	trnV-UAC	LSC
	P	18	69720	clpP	LSC	136953	trnV-GAC	IRA
	P	18	90562	ycf2	IRB	109185	ndhF	SSC
	R	24	134202	trnI-GAU	IRA	134202	trnI-GAU	IRA
	R	22	102035	trnI-GAU_trnA-UGC	IRB	102035	trnI-GAU_trnA-UGC	IRB
	R	19	40968	psaA	LSC	53112	atpB	LSC
	R	18	64298	psbE	LSC	64298	psbE	LSC
	R	18	67834	inter	LSC	67834	rps18_rpl20	LSC
	R	18	96369	rps7	IRB	96369	rps7	IRB
S. verticillifolia	F	39	96736	rps12_trnV-GAC	IRB	118242	ndhA	SSC
	F	38	43418	ycf3	LSC	96736	rps12_trnV-GAC	IRB
	F	38	43418	ycf3	LSC	118242	ndhA	SSC
	F	22	9179	trnG-UCC	LSC	36031	trnG-GCC	LSC
	F	22	92154	ycf15_trnL-CAA	IRB	142105	trnL-CAA_ycf15	IRA
	F	22	92180	ycf15_trnL-CAA	IRB	142131	trnL-CAA_ycf15	IRA
	F	21	7855	trnS-GCU	LSC	35109	trnS-UGA	LSC
	F	21	36287	trnfM-CAU	LSC	65586	trnP-UGG	LSC
	F	20	38311	psaB	LSC	40535	psaA	LSC
	F	20	51480	trnV-UAC	LSC	133030	trnA-UGC	IRA
	F	20	69189	clpP	LSC	127400	ycf1_trnN-GUU	IRA
	F	19	115665	psaC_ndhE	SSC	115712	ndhE	SSC
	F	18	7006	trnQ-UUG_psbK	LSC	77183	rpoA	LSC
	F	18	7920	trnS-GCU	LSC	35179	trnS-UGA_psbZ	LSC
	F	18	12803	atpF_atpH	IRA	12821	atpF_atpH	LSC
	F	18	37761	psaB	LSC	39976	psaA	LSC
	F	18	46438	trnT-UGU_trnL-UAA	LSC	47188	trnL-UAA	LSC
	F	18	100174	trnI-GAU	IRB	127674	trnN-GUU	IRA
	F	18	100582	trnI-GAU	IRB	101684	trnA-UGC	IRB
	F	18	106615	trnN-GUU	IRB	134115	trnI-GAU	IRA
	P	48	113331	ccsA_ndhD	SSC	113331	ccsA_ndhD	SSC
	P	39	118242	ndhA	SSC	137532	trnV-GAC_rps12	IRA
	P	38	43418	ycf3	LSC	137533	trnV-GAC_rps12	IRA
	P	28	7851	trnS-GCU	LSC	44817	trnS-GGA	LSC
	P	27	13670	atpH_atpI	LSC	13701	atpH_atpI	LSC
	P	25	111232	rpl32_trnL-UAG	SSC	111271	rpl32_trnL-UAG	SSC
	P	22	23695	rpoB	LSC	23695	rpoB	LSC
	P	22	29774	psbM_trnD-GUC	LSC	29774	psbM_trnD-GUC	LSC
	P	22	92154	ycf15_trnL-CAA	IRB	92180	ycf15_trnL-CAA	IRB
	P	22	142105	trnL-CAA_ycf15	IRA	142131	trnL-CAA_ycf15	IRA
	P	21	35109	trnS-UGA	LSC	44820	trnS-GGA	LSC
	P	20	51480	trnV-UAC	LSC	101257	trnA-UGC	IRB
	P	20	52036	atpE	LSC	52036	atpE	LSC
	P	20	69189	clpP	LSC	106887	trnN-GUU_ycf1	IRB
	P	20	73278	psbT_psbN	LSC	73306	psbT_psbN	LSC
	P	19	13998	atpH_atpI	LSC	53841	atpB	LSC
	P	18	303	trnH-GUG_psbA	LSC	348	trnH-GUG_psbA	LSC
	P	18	30544	trnE-UUC_trnT-GGU	LSC	30544	trnE-UUC_trnT-GGU	LSC
	P	18	74311	petB	LSC	123852	ycf1	SSC
	P	18	100174	trnI-GAU	IRB	106615	trnN-GUU	IRB
	P	18	100582	trnI-GAU	IRB	132605	trnA-UGC	IRA
	P	18	101684	trnA-UGC	IRB	133707	trnI-GAU	IRA
	R	23	117011	ndhG_ndhI	SSC	117011	ndhG_ndhI	SSC
	R	21	69195	clpP	LSC	69195	clpP	LSC
	R	20	22006	rpoC1	LSC	22006	rpoC1	LSC
	R	19	105	trnH-GUG_psbA	LSC	105	trnH-GUG_psbA	LSC
	R	19	42215	psaA_ycf3	LSC	42215	psaA_ycf3	LSC
	R	18	43115	ycf3	LSC	43115	ycf3	LSC
	C	18	59048	psaI_ycf4	LSC	122050	ycf1	SSC
S. wolfangiana	F	39	97774	rps12_trnV-GAC	IRB	119273	ndhA	SSC
	F	38	43788	ycf3	LSC	97774	rps12_trnV-GAC	IRB
	F	38	43788	ycf3	LSC	119273	ndhA	SSC
	F	27	120242	ndhA	SSC	120267	ndhA	SSC
	F	26	5746	rps16	LSC	5763	rps16	LSC
	F	26	87148	ycf2_ycf15	IRB	149292	ycf15_ycf2	IRA
	F	24	116665	psaC_ndhE	SSC	116720	ndhE	SSC
	F	22	8972	trnG-UCC	LSC	36409	trnG-GCC	LSC
	F	22	51159	ndhC_trnV-UAC	LSC	51181	ndhC_trnV-UAC	LSC
	F	22	93193	ycf15_trnL-CAA	IRB	143225	trnL-CAA_ycf15	IRA
	F	22	93219	ycf15_trnL-CAA	IRB	143251	trnL-CAA_ycf15	IRA
	F	21	7776	trnS-GCU	LSC	35496	trnS-UGA	LSC
	F	21	27393	trnC-GCA_petN	LSC	27410	trnC-GCA_petN	LSC
	F	21	36626	trnfM-CAU	LSC	66415	trnW-CCA_trnP-UGG	LSC
	F	20	52247	trnV-UAC	LSC	134030	trnA-UGC	IRA
	F	18	6921	trnQ-UUG_psbK	LSC	77903	rpoA	LSC
	F	18	7841	trnS-GCU	LSC	35564	trnS-UGA_psbZ	LSC
	F	18	38095	psaB	LSC	40310	psaA	LSC
	F	18	101343	trnI-GAU	IRB	128699	trnN-GUU	IRA
	F	18	101751	trnI-GAU	IRB	102841	trnA-UGC	IRB
	F	18	107749	trnN-GUU	IRB	135105	trnI-GAU	IRA
	F	18	133607	trnA-UGC	IRA	134697	trnI-GAU	IRA
	P	39	119273	ndhA	SSC	138653	trnV-GAC_rps12	IRA
	P	38	43788	ycf3	LSC	138654	trnV-GAC_rps12	IRA
	P	32	114354	ccsA_ndhD	SSC	114354	ccsA_ndhD	SSC
	P	28	7772	trnS-GCU	LSC	45179	trnS-GGA	LSC
	P	26	87148	ycf2_ycf15	IRB	87148	ycf2_ycf15	LSC
	P	26	149292	ycf2_ycf15	IRA	149292	ycf15_ycf2	IRA
	P	24	13436	atpH_atpI	LSC	13469	atpH_atpI	LSC
	P	22	23480	rpoB	LSC	23480	rpoB	LSC
	P	22	29919	psbM_trnD-GUC	LSC	29919	psbM_trnD-GUC	LSC
	P	22	93193	ycf15_trnL-CAA	IRB	93219	ycf15_trnL-CAA	IRB
	P	22	143225	trnL-CAA_ycf15	IRA	143251	trnL-CAA_ycf15	IRA
	P	21	35496	trnS-UGA	LSC	45182	trnS-GGA	LSC
	P	20	52247	trnV-UAC	LSC	102416	trnA-UGC	IRB
	P	20	52802	atpE	LSC	52802	atpE	LSC
	P	20	74092	psbT_psbN	LSC	74120	psbT_psbN	LSC
	P	19	112367	rpl32_trnL-UAG	SSC	112400	rpl32_trnL-UAG	SSC
	P	18	322	trnH-GUG_psbA	LSC	367	trnH-GUG_psbA	LSC
	P	18	6106	rps16_trnQ-UUG	LSC	6106	rps16_trnQ-UUG	LSC
	P	18	30696	trnE-UUC_trnT-GGU	LSC	30696	trnE-UUC_trnT-GGU	LSC
	P	18	66078	petG_trnW-CCA	LSC	75083	petB	LSC
	P	18	101343	trnI-GAU	IRB	107749	trnN-GUU	IRB
	P	18	101751	trnI-GAU	IRB	133607	trnA-UGC	IRA
	P	18	102841	trnA-UGC	IRB	134697	trnI-GAU	IRA
	P	18	128699	trnN-GUU	IRA	135105	trnI-GAU	IRA
	R	20	15466	rps2_rpoC2	LSC	15466	rps2_rpoC2	LSC
	R	18	43485	ycf3	LSC	43485	ycf3	LSC
	R	18	76062	petB_petD	LSC	76062	petB_petD	LSC
