# Supplementary material for: Plastome structure, phylogenomics and evolution of plastid genes in Swertia (Gentianaceae) in the Qing-Tibetan Plateau
Source: BMC Plant Biol. 2022 Apr 12;22:195. doi: 10.1186/s12870-022-03577-x (PMC9004202; doi:10.1186/s12870-022-03577-x)
Supplement: Supplementary file 6 — Additional file 6: Table S6. Information of the pairwise sequence divergence (Pi) of the 20 Swertia plastomes. [file 12870_2022_3577_MOESM6_ESM.xlsx]

## Sheet: Sheet1
Table S6. Information of the pairwise sequence divergence (Pi) of the 20 Swertia plastomes
Sequence (CDS, IGS, intron)	Pi value	Rank
trnH-GUG_psbA	0.18438	1
ndhC_trnV-UAC exon2	0.07895	2
petB intron	0.0713	3
trnL-UAA intron	0.06765	4
rps16	0.05872	5
rps16 exon2_trnK-UUU exon1	0.04775	6
trnS-UCC_trnG-UCC exon1	0.04262	7
trnG-UCC exon2_trnR-UCU	0.04262	8
trnS-GGA_rps4	0.04231	9
psbM_trnD-GUC	0.04172	10
ccsA_ndhD	0.04106	11
trnG-GCC_trnfM-CAU	0.04104	12
psbC_trnS-UGA	0.04103	13
rps15_ycf1	0.03962	14
rps16 intron	0.03821	15
trnL-UAA exon2_trnF-GAA	0.03795	16
petA_psbJ	0.03676	17
rpoB_trnC-GCA	0.03655	18
ndhG_ndhI	0.03633	19
trnE-UUC_trnT-GGU	0.03499	20
trnF-GAA_ndhJ	0.03438	21
ycf4_cemA	0.03437	22
petB exon2_petD exon1	0.03429	23
rps16 extron1_trnQ-UUG	0.03395	24
psbZ_trnG-GCC	0.03346	25
rps2_rpoC2	0.03299	26
psaI_ycf4	0.03283	27
psbK_psbI	0.03267	28
psaJ_rpl33	0.03227	29
trnT-GGU_psbD	0.03216	30
atpH_atpI	0.03214	31
ycf3 exon1_trnS-GGA	0.03199	32
atpF exon1_atpH	0.03153	33
ccsA	0.03114	34
trnT-UGU_trnL-UAA exon1	0.03108	35
rps4_trnT-UGU	0.0305	36
petN_psbM	0.03027	37
rbcL_accD	0.02846	38
trnK-UUU intron	0.02704	39
trnS-UGA_psbZ	0.02668	40
trnC-GCA_petN	0.02553	41
cemA_petA	0.02519	42
trnQ-UUG_psbK	0.02499	43
rpl22	0.02497	44
rrn5_trnR-ACG	0.02497	45
ndhF	0.02454	46
trnP-UGG_psaJ	0.02446	47
rps19	0.02439	48
matK	0.02414	49
ndhA intron	0.02411	50
infA	0.02399	51
rps15	0.02385	52
accD_psaI	0.02377	53
clpP intron1	0.0235	54
rpl20	0.02343	55
clpP exon1_psbB	0.02294	56
pebE_petL	0.0229	57
clpP intron2	0.02257	58
rpl32	0.02207	59
atpI_rps2	0.02207	60
atpB_rbcL	0.02187	61
trnG-UCC intron	0.02132	62
rpl16 intron	0.02125	63
trnM-CAU_atpE	0.02105	64
ndhD	0.02054	65
rpoC1	0.02023	66
psbA_trnK-UUU exon2	0.01997	67
ndhA	0.01974	68
psaA_ycf3 exon3	0.01906	69
ndhJ	0.01863	70
accD	0.01799	71
trnV-UAC intron	0.01798	72
ycf3 intron2	0.01773	73
cemA	0.01712	74
rpoC2	0.01696	75
rps3	0.01695	76
psbH	0.01683	77
rpoA	0.01681	78
ndhH	0.01666	79
ndhE	0.01661	80
petD intron	0.0165	81
rps8	0.0164	82
ndhI	0.01614	83
ycf3 intron1	0.01595	84
rpl20_rps12 exon1	0.0155	85
atpF intron	0.0153	86
atpF	0.01498	87
ndhG	0.01483	88
psbH_petB exon1	0.01449	89
psbI	0.01446	90
psaJ	0.01428	91
psbK	0.01398	92
ycf4	0.0138	93
ndhK	0.01297	94
rps14	0.01294	95
rps11	0.01244	96
rpl33	0.01239	97
petL	0.01228	98
rpl16	0.01219	99
petD	0.01215	100
trnR-ACG_trnN-GUU	0.01212	101
psaI	0.01176	102
petA	0.0117	103
atpB	0.01137	104
petB	0.01137	105
trnV-UAC exon1_trnM-CAU	0.01111	106
rpoB	0.0111	107
psbC	0.01098	108
ndhC	0.01098	109
psbN	0.01096	110
rbcL	0.01062	111
ycf15_trnL-CAA	0.01012	112
atpI	0.01008	113
psbB	0.01001	114
rps2	0.00963	115
rpl14	0.00958	116
atpA	0.00941	117
psbJ	0.0089	118
psaB	0.00885	119
atpE	0.00867	120
petG	0.00822	121
psaC	0.00822	122
rps4	0.00799	123
trnN-GUU_ycf1	0.00748	124
psbM	0.00722	125
clpP	0.00701	126
psbA	0.007	127
psaA	0.007	128
psbD	0.00696	129
rpl36	0.00693	130
ycf3	0.00676	131
rps12 exon2_rrn16	0.00636	132
ycf15	0.00621	133
rrn16_trnI-GAU	0.0061	134
psbF	0.00566	135
rps18	0.00533	136
ycf2	0.00487	137
ycf1	0.00461	138
psbT	0.00453	139
psbE	0.00395	140
trnI-GAU intron	0.00362	141
trnL-CAA_ndhB exon2	0.00359	142
petN	0.00322	143
psbZ	0.00312	144
rpl2	0.00281	145
ndhB intron	0.00261	146
atpH	0.00244	147
ndhB	0.00209	148
psbL	0.00171	149
rps7	0.00145	150
ndhB exon1_rps7	0.00117	151
rpl2 intron	0.00107	152
rpl23	0.00035	153
