# Supplementary material for: Plastome structure, phylogenomics and evolution of plastid genes in Swertia (Gentianaceae) in the Qing-Tibetan Plateau
Source: BMC Plant Biol. 2022 Apr 12;22:195. doi: 10.1186/s12870-022-03577-x (PMC9004202; doi:10.1186/s12870-022-03577-x)
Supplement: Supplementary file 7 — Additional file 7: Table S7. Results of selective pressure analysis. [file 12870_2022_3577_MOESM7_ESM.xlsx]

## Sheet: dN|dS ratio
Table S7 Results of selective pressure analysis.
Gene	Omega (dN/dS)
atpA	0.06359
atpB	0.07639
atpE	0.20589
atpF	0.31174
atpI	0.10572
ccsA	0.39385
CemA	0.59623
clpP	0.27085
matK	0.41741
ndhA	0.28324
ndhB	0.43842
ndhC	0.12912
ndhE	0.18662
ndhF	0.18348
ndhG	0.28424
ndhH	0.1291
ndhI	0.11953
ndhJ	0.18283
ndhK	0.15872
petA	0.15536
petB	0.0242
petD	0.04285
psaA	0.04876
psaB	0.03519
psbA	0.11907
psbB	0.06962
psbC	0.04155
psbD	0.03252
rbcL	0.10543
rpl14	0.10719
rpl16	0.11907
rpl2	0.20377
rpl20	0.28321
rpl22	0.21039
rpoA	0.24383
rpoB	0.16074
rpoC1	0.18067
rpoC2	0.28574
rps11	0.12113
rps12	0.18306
rps14	0.20484
rps18	0.17546
rps2	0.15554
rps3	0.14869
rps4	0.17498
rps7	0.2219
rps8	0.22654
ycf1	0.95807
ycf3	0.07125
ycf4	0.28499
dN/dS ratio > 1 indicates strong positive selection

## Sheet: LRT of site model
Results of LRT with the site-specific model.
Gene	Omega (dN/dS)	Model	lnL	Comparisons	2ΔL	P-value	Selected sites (BEB, PP>95%)
ycf1	0.95807	Model0	-108.554	M0 vs M3	2.99331	0.08361
		Model3	-107.057
		Model1	-107.655	M1 vs M2	1.19587	0.27415	none
		Model2	-107.057
		Model7	-107.682	M7 vs M8	1.24949	0.263651	none
		Model8	-107.057
CemA	0.59623	Model0	-2443.59	M0 vs M3	39.7144	1e-06
		Model3	-2423.73
		Model1	-2425.3	M1 vs M2	3.03531	0.081472	none
		Model2	-2423.79
		Model7	-2425.62	M7 vs M8	3.74358	0.053011	none
		Model8	-2423.75
P-value < 0.05 indicated significant.

## Sheet: LRT of branch model
Results of LRT with the branch-specific model.
Gene	Model	lnL	Comparisons	2ΔL	P-value	Selected branch (dN/dS > 1)
CemA	one ratio model (m0)	-2470.31	m0 vs. m1	64.6233	0.524949
	free ration model (m1)	-2438
	one ratio model (m0)	-2470.31	m0 vs. m2	54.9663	0	(((Swertia_cincta_Unclassified__S_cincta_C #0.589173 , Swertia_pubescens_Unclassified__Contig1 #0.589173 ) #0.589173 , Swertia_hispidicalyx_NC_044474 #0.589173 ) #0.589173 , (Swertia_multicaulis_MT228730 #0.589173 , Swertia_verticillifolia_MF795137 #0.589173 ) #0.589173 ) #0.589173 ) #290.541; (((Halenia_corniculata_NC_042674 #0.589173 , Halenia_elliptica_MT228726 #0.589173 ) #0.589173 , Swertia_…
	two ration model (m2)	-2442.83
ycf1	one ratio model (m0)	-108.554	m0 vs. m1	9.17222	1
	free ration model (m1)	-103.968
	one ratio model (m0)	-108.554	m0 vs. m2	0.942611	0.91837
	two ration model (m2)	-108.082
P-value < 0.05 indicated significant. # value indicates the dN/dS ratio of each branch.
