# Supplementary material for: Plastome structure, phylogenomics and evolution of plastid genes in Swertia (Gentianaceae) in the Qing-Tibetan Plateau
Source: BMC Plant Biol. 2022 Apr 12;22:195. doi: 10.1186/s12870-022-03577-x (PMC9004202; doi:10.1186/s12870-022-03577-x)
Supplement: Supplementary file 8 — Additional file 8: Table S8. Pairwise genetic distance of the 20 Swertia plastomes. [file 12870_2022_3577_MOESM8_ESM.xlsx]

## Sheet: MatrixOutput
Table S8 Pairwise genetic distance of the 20 Swertia plastomes.
Subgenus	section	species	S. erythrostica	S. souliei	S. bifolia	S. przewalskii	S. wolfangiana	S. multicauli	S. verticillifolia	S. cordata	S. macrosperma	S. diluta	S. kouitchensis	S. punicea	S. franchetiana	S. mussotii	S. leducii	S. dichotoma	S. tetraptera	S. hispidicalyx	S. pubescens	S. cincta
Swertia	Swertia	S. erythrostica
Swertia	Swertia	S. souliei	0.00354103
Swertia	Apterae	S. bifolia	0.00388726	9.29189e-05
Swertia	Apterae	S. przewalskii	0.00383568	0.000167265	0.000153644
Swertia	Apterae	S. wolfangiana	0.00402456	0.000762347	0.000717333	0.00066606
Poephila	Poephila	S. multicauli	0.0147098	0.0134988	0.0151304	0.0150777	0.0152348
Poephila	Macranthos	S. verticillifolia	0.0144961	0.0131537	0.0148118	0.0147591	0.014916	0.00369878
Ophelia	Ophelia	S. cordata	0.0129777	0.0119379	0.013486	0.0134334	0.0136431	0.0169161	0.0167188
Ophelia	Swertopsis	S. macrosperma	0.0174618	0.0159573	0.0179197	0.0178668	0.0180244	0.0127352	0.0125754	0.0196344
Ophelia	Swertopsis	S. diluta	0.0154586	0.0141238	0.0158624	0.0158096	0.0159668	0.0106438	0.0105548	0.0174768	0.0104534
Ophelia	Swertopsis	S. kouitchensis	0.0150052	0.0136691	0.0153911	0.0153384	0.0154954	0.0102804	0.0101914	0.0170384	0.00996801	0.00150387
Ophelia	Swertopsis	S. punicea	0.0152151	0.0138783	0.0156012	0.0155485	0.0157056	0.0105233	0.0103995	0.0172847	0.0102631	0.00177769	0.00068314
Ophelia	Swertopsis	S. franchetiana	0.0150933	0.0137459	0.0154793	0.0154266	0.0155836	0.0103676	0.0102438	0.0171271	0.0101422	0.00162371	0.000529394	0.000495195
Ophelia	Swertopsis	S. mussotii	0.0150933	0.0137457	0.0154793	0.0154266	0.0155836	0.0103328	0.010209	0.0170917	0.0101422	0.00158948	0.000529394	0.000495195	6.82805e-05
Ophelia	Swertopsis	S. leducii	0.0122284	0.011088	0.0126129	0.0125605	0.0127341	0.0112557	0.0111317	0.0144892	0.0143087	0.0123856	0.0120211	0.0122298	0.0121087	0.0120738
Ophelia	Swertopsis	S. dichotoma	0.0179233	0.0164007	0.0183295	0.0182765	0.0184342	0.0178036	0.0176063	0.0204536	0.0203608	0.0185391	0.0181363	0.018259	0.0181367	0.0181367	0.0150464
*	*	S. tetraptera	0.0206617	0.0188918	0.0210173	0.0209283	0.0209467	0.0204528	0.0203071	0.0233953	0.022618	0.020997	0.0206452	0.0207864	0.0206812	0.0206634	0.017871	0.0105791
Ophelia	Platynema	S. hispidicalyx	0.0198115	0.01782	0.0203069	0.0202537	0.0204293	0.0120269	0.0118153	0.0220201	0.0179623	0.0158518	0.0155202	0.0156953	0.0155381	0.015503	0.0166452	0.0229029	0.0253705
Ophelia	Platynema	S. pubescens	0.0208564	0.0189214	0.021184	0.0211294	0.0212556	0.0126317	0.0125036	0.0231625	0.0183258	0.0166462	0.0162522	0.0164141	0.0163427	0.0163427	0.0177319	0.0235548	0.0258519	0.0146064
Ophelia	Platynema	S. cincta	0.0194137	0.0173887	0.0197499	0.0196968	0.0198371	0.0112365	0.0111297	0.0216525	0.0168467	0.0152653	0.0148818	0.0150742	0.0149699	0.0149699	0.0162159	0.0220571	0.0245019	0.0134362	0.00191089

## Sheet: Caption
Table. Estimates of Evolutionary Divergence between Sequences
The number of base substitutions per site from between sequences are shown. Analyses were conducted using the Kimura 2-parameter model [1]. The rate variation among sites was modeled with a gamma distribution (shape parameter = 8.33). This analysis involved 20 nucleotide sequences. Codon positions included were 1st+2nd+3rd+Noncoding. All positions with less than 95% site coverage were eliminated,…
1. Kimura M. (1980). A simple method for estimating evolutionary rate of base substitutions through comparative studies of nucleotide sequences. Journal of Molecular Evolution 16:111-120.
2. Kumar S., Stecher G., Li M., Knyaz C., and Tamura K. (2018). MEGA X: Molecular Evolutionary Genetics Analysis across computing platforms. Molecular Biology and Evolution 35:1547-1549.
Disclaimer: Although utmost care has been taken to ensure the correctness of the caption, the caption text is provided "as is" without any warranty of any kind. Authors advise the user to carefully check the caption prior to its use for any purpose and report any errors or problems to the authors immediately (www.megasoftware.net). In no event shall the authors and their employers be liable for a…
